# Supplementary material for: Halogen-bonded shape memory polymers
Source: Nat Commun. 2022 Dec 5;13:7436. doi: 10.1038/s41467-022-34962-7 (PMC9723116; doi:10.1038/s41467-022-34962-7)
Supplement: Supplementary file 10 — Source Data [file 41467_2022_34962_MOESM10_ESM.xlsx]

## Sheet: Figure 3a
	D1		D1 PyA		PD1
	Raman shift cm-1	Raman Intensity a.u.	Raman shift cm-1	Raman Intensity a.u.	Raman shift cm-1	Raman Intensity a.u.
	1289.52	974.29	1276	-205.51	1278.47	1665.03
	1288.46	927.779	1274.94	260.13	1277.4	1118.26
	1287.4	934.927	1273.88	92.2122	1276.34	1186.17
	1286.34	929.837	1272.81	-199.633	1275.27	982.92
	1285.28	936.981	1271.74	-197.601	1274.21	1455.75
	1284.21	975.919	1270.68	-371.224	1273.14	703.783
	1283.15	929.252	1269.61	-174.555	1272.08	983.306
	1282.08	919.278	1268.55	-205.238	1271.01	1711.68
	1281.02	884.864	1267.48	-262.719	1269.94	589.247
	1279.96	879.79	1266.41	430.074	1268.88	1022.78
	1278.89	923.586	1265.35	-229.899	1267.81	1030.34
	1277.83	891.635	1264.28	63.5348	1266.75	329.91
	1276.76	876.794	1263.21	-89.3873	1265.68	333.558
	1275.7	898.586	1262.14	-329.399	1264.61	665.436
	1274.63	917.928	1261.08	-56.9932	1263.54	481.404
	1273.57	915.294	1260.01	182.72	1262.48	68.1676
	1272.5	871.177	1258.94	199.453	1261.41	420.556
	1271.44	902.711	1257.87	277.516	1260.34	781.421
	1270.37	919.596	1256.8	454.393	1259.27	783.927
	1269.31	899.893	1255.73	552.434	1258.2	226.477
	1268.24	868.006	1254.67	398.094	1257.13	169.848
	1267.17	911.703	1253.6	235.609	1256.07	889.239
	1266.11	909.074	1252.53	193.816	1255	400.004
	1265.04	950.306	1251.46	908.438	1253.93	366.28
	1263.97	1001.27	1250.39	561.995	1252.86	543.624
	1262.91	932.857	1249.32	311.016	1251.79	1172.21
	1261.84	888.828	1248.25	572.214	1250.72	800.82
	1260.77	1003.07	1247.17	808.129	1249.65	769.369
	1259.7	912.795	1246.1	1018.34	1248.58	401.116
	1258.63	902.868	1245.03	747.473	1247.51	-243.377
	1257.56	936.741	1243.96	306.971	1246.44	-367.425
	1256.5	921.949	1242.89	318.992	1245.37	485.669
	1255.43	941.211	1241.82	-43.3714	1244.29	-282.986
	1254.36	877.792	1240.75	546.152	1243.22	218.551
	1253.29	904.349	1239.67	-38.4484	1242.15	1141.8
	1252.22	928.464	1238.6	208.304	1241.08	940.512
	1251.15	913.688	1237.53	712.985	1240.01	1068.81
	1250.08	998.528	1236.45	684.009	1238.93	1104.96
	1249.01	903.586	1235.38	902.784	1237.86	-46.9197
	1247.94	857.255	1234.31	674.991	1236.79	-829.182
	1246.87	876.498	1233.23	234.355	1235.71	-1573.21
	1245.79	893.305	1232.16	27.4334	1234.64	-1737.23
	1244.72	900.397	1231.09	-370.942	1233.57	-310.019
	1243.65	917.192	1230.01	-372.091	1232.49	-978.983
	1242.58	856.351	1228.94	223.081	1231.42	-1384.1
	1241.51	948.335	1227.86	-145.045	1230.34	-916.812
	1240.44	919.036	1226.79	-198.451	1229.27	414.19
	1239.36	904.296	1225.71	-49.0199	1228.2	-842.975
	1238.29	938.039	1224.64	479.6	1227.12	-419.051
	1237.22	826.366	1223.56	-54.815	1226.05	-1083.94
	1236.14	976.409	1222.48	305.767	1224.97	-639.667
	1235.07	951.979	1221.41	138.275	1223.89	-526.714
	1234	949.356	1220.33	369.125	1222.82	-612.08
	1232.92	874.094	1219.25	259.557	1221.74	-1112.21
	1231.85	1002.21	1218.18	219.33	1220.67	-1238.12
	1230.78	895.507	1217.1	-85.7354	1219.59	-1385.05
	1229.7	926.775	1216.02	-114.356	1218.51	-856.74
	1228.63	960.449	1214.95	-448.719	1217.44	-1561.46
	1227.55	890.102	1213.87	-168.493	1216.36	-1879.16
	1226.48	904.423	1212.79	-4.91514	1215.28	-2219.25
	1225.4	921.156	1211.71	-88.5725	1214.2	-1536.9
	1224.33	937.881	1210.63	-159.927	1213.12	-956.353
	1223.25	903.849	1209.56	168.654	1212.05	-320.431
	1222.17	910.906	1208.48	415.86	1210.97	12.3746
	1221.1	925.207	1207.4	710.438	1209.89	-251.344
	1220.02	968.484	1206.32	1247.92	1208.81	608.332
	1218.94	876.522	1205.24	1443.98	1207.73	859.665
	1217.87	939.104	1204.16	1766.34	1206.65	881.434
	1216.79	934.078	1203.08	1681.53	1205.57	1593.39
	1215.71	895.27	1202	1545.52	1204.49	1533.61
	1214.63	868.541	1200.92	1446.41	1203.41	2633.22
	1213.56	861.121	1199.84	755.78	1202.33	3474.19
	1212.48	959.813	1198.76	718.015	1201.25	4584.84
	1211.4	911.388	1197.67	276.08	1200.17	5260.58
	1210.32	952.175	1196.59	74.5232	1199.09	5922.5
	1209.24	942.332	1195.51	-196.815	1198.01	7592.76
	1208.16	860.208	1194.43	-339.929	1196.93	7398.54
	1207.08	886.525	1193.35	-248.669	1195.85	8092.6
	1206	855.026	1192.26	-216.753	1194.76	6307.05
	1204.93	871.7	1191.18	41.7152	1193.68	5409.51
	1203.85	900.405	1190.1	-149.146	1192.6	3872.7
	1202.77	892.993	1189.02	199.081	1191.52	2689.92
	1201.68	962.591	1187.93	89.0474	1190.44	2724.54
	1200.6	907.049	1186.85	101.722	1189.35	713.739
	1199.52	914.073	1185.77	274.485	1188.27	1350.78
	1198.44	894.639	1184.68	-158.866	1187.19	-187.423
	1197.36	971.391	1183.6	251.448	1186.1	39.0407
	1196.28	971.184	1182.51	153.152	1185.02	-413.025
	1195.2	925.313	1181.43	91.6253	1183.93	-933.94
	1194.12	951.548	1180.34	251.894	1182.85	-1105.9
	1193.03	960.955	1179.26	45.3572	1181.76	-719.433
	1191.95	922.321	1178.17	0.703558	1180.68	-636.813
	1190.87	960.546	1177.09	345.799	1179.59	211.49
	1189.79	931.532	1176	281.151	1178.51	-418.188
	1188.7	907.33	1174.92	761.27	1177.42	122.195
	1187.62	931.135	1173.83	639.327	1176.34	508.036
	1186.54	1007.72	1172.74	771.407	1175.25	378.321
	1185.45	997.905	1171.66	767.411	1174.17	402.04
	1184.37	988.099	1170.57	667.616	1173.08	-222.389
	1183.28	975.9	1169.48	690.662	1171.99	-41.7903
	1182.2	951.719	1168.39	352.035	1170.91	231.446
	1181.11	925.152	1167.31	90.8834	1169.82	778.916
	1180.03	920.162	1166.22	332.566	1168.73	1441.78
	1178.94	960.694	1165.13	309.767	1167.64	2178.65
	1177.86	960.489	1164.04	315.535	1166.56	2271.9
	1176.77	950.705	1162.95	506.498	1165.47	2418.71
	1175.69	981.627	1161.87	585.521	1164.38	2279.35
	1174.6	938.331	1160.78	615.231	1163.29	1845.95
	1173.51	1000.35	1159.69	362.19	1162.2	3430.67
	1172.43	904.433	1158.6	418.939	1161.11	2649.66
	1171.34	940.123	1157.51	363.88	1160.02	923.151
	1170.25	918.397	1156.42	358.364	1158.93	909.593
	1169.17	908.637	1155.33	224.902	1157.84	1128.21
	1168.08	980.162	1154.24	106.701	1156.75	1014.95
	1166.99	941.71	1153.15	133.841	1155.66	1463.5
	1165.9	836.366	1152.06	161.363	1154.57	1784.79
	1164.81	965.199	1150.96	268.341	1153.48	2335.63
	1163.73	948.273	1149.87	288.513	1152.39	3182.21
	1162.64	945.682	1148.78	111.356	1151.3	4314.35
	1161.55	928.767	1147.69	65.6461	1150.21	4229.81
	1160.46	995.406	1146.6	461.233	1149.12	5594.1
	1159.37	976.101	1145.5	-57.8684	1148.03	7438.71
	1158.28	944.873	1144.41	250.816	1146.93	8769.95
	1157.19	880.262	1143.32	349.452	1145.84	10966.3
	1156.1	894.384	1142.23	283.851	1144.75	14037.9
	1155.01	915.653	1141.13	67.4048	1143.66	17449.3
	1153.92	922.609	1140.04	174.354	1142.56	20682.2
	1152.83	1001.07	1138.95	426.203	1141.47	23697.7
	1151.74	998.469	1137.85	44.7464	1140.38	27429.3
	1150.64	941.076	1136.76	-1.56547	1139.28	29135.7
	1149.55	874.18	1135.66	-154.852	1138.19	30254
	1148.46	969.25	1134.57	-309.548	1137.1	31013.6
	1147.37	933.329	1133.47	-340.747	1136	30157.7
	1146.28	1011.68	1132.38	-77.1533	1134.91	29164.6
	1145.18	978.147	1131.28	-302.17	1133.81	27086
	1144.09	996.973	1130.19	-25.9735	1132.72	25419.4
	1143	984.865	1129.09	139.024	1131.62	22992.4
	1141.91	1070.28	1128	-7.34186	1130.53	20753.7
	1140.81	1074.8	1126.9	-26.5346	1129.43	17363.4
	1139.72	1112.61	1125.8	78.4512	1128.33	15164.3
	1138.62	1209.82	1124.71	-332.95	1127.24	13414.7
	1137.53	1280.85	1123.61	-394.901	1126.14	11165.2
	1136.44	1565.68	1122.51	-6.13867	1125.04	9713.42
	1135.34	1973.9	1121.41	171.547	1123.95	7582.45
	1134.25	2550.56	1120.32	24.1648	1122.85	7172.68
	1133.15	2699.59	1119.22	-304.571	1121.75	6098.31
	1132.06	2461.63	1118.12	57.6059	1120.66	5633.17
	1130.96	1844.05	1117.02	-123.385	1119.56	5104.48
	1129.87	1554.17	1115.92	4.267	1118.46	4639.88
	1128.77	1463.69	1114.82	221.747	1117.36	4027.68
	1127.67	1370.88	1113.72	-26.4459	1116.26	3474.17
	1126.58	1306.56	1112.63	-235.73	1115.16	4400.36
	1125.48	1265.98	1111.53	-293.691	1114.06	5270.99
	1124.38	1116.38	1110.43	-172.896	1112.96	6053.75
	1123.29	1094.81	1109.33	25.8245	1111.87	8181.88
	1122.19	997.438	1108.23	-88.9143	1110.77	10747
	1121.09	1054.07	1107.12	177.203	1109.67	13164.6
	1119.99	1037.27	1106.02	299.59	1108.56	17046.2
	1118.89	899.719	1104.92	343.009	1107.46	20218.4
	1117.8	994.213	1103.82	480.869	1106.36	23230.8
	1116.7	993.999	1102.72	463.313	1105.26	25842.1
	1115.6	934.631	1101.62	285.723	1104.16	25659.3
	1114.5	960.452	1100.52	221.959	1103.06	24604.4
	1113.4	948.419	1099.41	56.7541	1101.96	23092.7
	1112.3	962.402	1098.31	-281.015	1100.86	20036.2
	1111.2	917.277	1097.21	-70.2104	1099.75	17091.9
	1110.1	921.806	1096.11	190.004	1098.65	13300.8
	1109	983.048	1095	431.215	1097.55	11182.7
	1107.9	968.661	1093.9	-163.219	1096.45	10016.2
	1106.8	959.004	1092.8	297.997	1095.34	8879.15
	1105.7	930.458	1091.69	248.393	1094.24	7316.09
	1104.6	963.312	1090.59	329.232	1093.14	6739.4
	1103.5	977.268	1089.48	165.668	1092.03	5230.7
	1102.39	934.576	1088.38	491.762	1090.93	5323.64
	1101.29	1014.6	1087.27	163.047	1089.82	4732.44
	1100.19	993.148	1086.17	647.553	1088.72	4113.69
	1099.09	964.632	1085.06	446.42	1087.61	3493.41
	1097.99	966.781	1083.96	249.144	1086.51	3475.22
	1096.88	980.717	1082.85	161.529	1085.4	3782.37
	1095.78	954.579	1081.75	294.895	1084.3	3903.58
	1094.68	949.66	1080.64	253.361	1083.19	3986.24
	1093.57	916.471	1079.53	347.198	1082.09	3603.56
	1092.47	961.027	1078.43	363.956	1080.98	3321.33
	1091.37	963.174	1077.32	258.555	1079.87	3979.19
	1090.26	972.383	1076.21	386.622	1078.77	3736.77
	1089.16	939.218	1075.1	453.609	1077.66	4058.87
	1088.05	889.593	1074	738.871	1076.55	3965.63
	1086.95	945.871	1072.89	1354.4	1075.45	4006.68
	1085.84	922.142	1071.78	1405.23	1074.34	2882.88
	1084.74	919.59	1070.67	1629.13	1073.23	4741.37
	1083.63	895.878	1069.56	688.336	1072.12	5107.86
	1082.52	989.719	1068.46	1351.71	1071.01	4776.81
	1081.42	1022.41	1067.35	1240.3	1069.9	4887.3
	1080.31	970.491	1066.24	794.76	1068.8	4887.9
	1079.2	937.39	1065.13	751.976	1067.69	4944.6
	1078.1	955.978	1064.02	639.391	1066.58	3734.14
	1076.99	958.119	1062.91	515.635	1065.47	3558.53
	1075.88	934.433	1061.8	-53.409	1064.36	2419.73
	1074.78	964.746	1060.69	157.857	1063.25	2210.75
	1073.67	945.762	1059.58	-53.6462	1062.14	1457.14
	1072.56	976.059	1058.46	-11.4046	1061.03	321.616
	1071.45	1013.38	1057.35	68.7426	1059.92	447.871
	1070.34	963.909	1056.24	-443.357	1058.8	969.577
	1069.23	951.977	1055.13	-286.897	1057.69	1017.56
	1068.12	984.59	1054.02	-107.096	1056.58	598.854
	1067.01	939.845	1052.9	-212.52	1055.47	1217.96
	1065.91	977.133	1051.79	-215.511	1054.36	821.256
	1064.8	972.235	1050.68	105.368	1053.25	-768.451
	1063.69	995.446	1049.57	-132.199	1052.13	71.0818
	1062.58	913.27	1048.45	-625.131	1051.02	156.954
	1061.46	936.484	1047.34	-337.945	1049.91	-282.972
	1060.35	908.192	1046.23	-116.25	1048.79	-650.007
	1059.24	1006.28	1045.11	-334.802	1047.68	107.698
	1058.13	945.232	1044	-338.087	1046.57	125.059
	1057.02	930.992	1042.88	38.9293	1045.45	129.079
	1055.91	940.144	1041.77	-66.5318	1044.34	-356.543
	1054.8	946.954	1040.65	61.2436	1043.22	-441.21
	1053.68	984.151	1039.54	-215.271	1042.11	-1046.35
	1052.57	934.857	1038.42	-138.735	1041	-1153
	1051.46	946.337	1037.31	-619.66	1039.88	-918.155
	1050.35	1004.53	1036.19	-510.384	1038.76	-594.628
	1049.23	1004.32	1035.08	-267.45	1037.65	-386.917
	1048.12	959.73	1033.96	-292.906	1036.53	-620.67
	1047.01	947.848	1032.84	-5.81848	1035.42	72.1607
	1045.89	928.969	1031.72	36.2538	1034.3	-607.137
	1044.78	952.102	1030.61	264.532	1033.18	51.5091
	1043.66	933.23	1029.49	-88.0373	1032.07	-515.54
	1042.55	1030.99	1028.37	120.697	1030.95	475.652
	1041.43	935.156	1027.25	-36.2797	1029.83	-105.007
	1040.32	1023.55	1026.14	181.223	1028.71	-409.77
	1039.2	1007.01	1025.02	59.245	1027.6	185.553
	1038.09	1053.4	1023.9	-207.715	1026.48	262.798
	1036.97	1130.06	1022.78	265.406	1025.36	715.055
	1035.86	1055.27	1021.66	217.443	1024.24	1299.72
	1034.74	1076	1020.54	453.813	1023.12	1363.84
	1033.62	1066.45	1019.42	647.883	1022	1450.07
	1032.51	1033.63	1018.3	771.287	1020.88	1195.16
	1031.39	1033.4	1017.18	663.013	1019.77	618.315
	1030.27	947.08	1016.06	693.603	1018.65	451.932
	1029.15	1074.83	1014.94	460.171	1017.53	1118.6
	1028.04	969.926	1013.82	74.6709	1016.41	493.404
	1026.92	1009.25	1012.7	431.066	1015.29	793.813
	1025.8	967.178	1011.58	510.021	1014.16	1184.65
	1024.68	936.749	1010.46	669.621	1013.04	633.293
	1023.56	973.727	1009.33	838.919	1011.92	1276.82
	1022.44	968.867	1008.21	1177.37	1010.8	1668.1
	1021.32	968.656	1007.09	2768.98	1009.68	2449.81
	1020.2	933.608	1005.97	4050.05	1008.56	3371.95
	1019.08	996.095	1004.85	4739.14	1007.43	4210.93
	1017.96	1019.09	1003.72	4649.14	1006.31	5455.42
	1016.84	967.809	1002.6	2939.87	1005.19	6880.64
	1015.72	1009.36	1001.48	1846.92	1004.07	7670.19
	1014.6	911.708	1000.35	1329.69	1002.94	8087.81
	1013.48	992.687	999.229	896.889	1001.82	8820.53
	1012.36	1017.98	998.104	879.633	1000.7	8748.38
	1011.24	973.705	996.979	750.545	999.571	8563.08
	1010.12	1005.94	995.854	700.574	998.447	8372.66
	1009	973.279	994.729	753.739	997.323	6682.14
	1007.87	1051.84	993.604	801.832	996.198	7427.76
	1006.75	1058.56	992.479	376.796	995.073	7602.09
	1005.63	995.797	991.354	412.548	993.948	6994.47
	1004.51	1044.2	990.228	310.667	992.822	6374.14
	1003.38	1030.08	989.101	-129.607	991.697	4842.87
	1002.26	969.686	987.975	-102.464	990.571	3972.93
	1001.13	1018.06	986.848	168.811	989.444	2696.46
	1000.01	1015.53	985.721	414.163	988.318	1920.3
	998.887	962.11	984.594	413.1	987.191	1757.09
	997.763	1045.14	983.466	362.23	986.064	1492.95
	996.638	980.181	982.339	173.574	984.938	1501.65
	995.513	961.476	981.211	114.087	983.811	1186.35
	994.388	993.616	980.082	191.057	982.683	50.0717
	993.262	998.018	978.954	274.509	981.555	861.721
	992.137	990.87	977.825	-398.09	980.427	149.818
	991.011	969.869	976.696	146.093	979.298	241.208
	989.885	985.817	975.567	-342.376	978.169	714.374
	988.758	1013.3	974.438	-30.4522	977.04	350.55
	987.631	1022.31	973.308	171.354	975.911	-360.934
	986.504	980.553	972.178	35.7798	974.781	-608.24
	985.377	952.657	971.048	-442.478	973.652	-238.071
	984.25	970.897	969.917	-488.125	972.522	444.827
	983.122	1053.69	968.786	-454.16	971.392	-507.124
	981.994	1046.54	967.655	33.1779	970.262	-47.0895
	980.866	1048.61	966.524	-375.61	969.131	-90.8228
	979.737	988.477	965.393	128.072	968	-313.8
	978.609	967.526	964.262	-106.808	966.869	-495.245
	977.48	960.404	963.129	-255.253	965.737	-939.935
	976.351	969.403	961.997	-165.199	964.605	-943.524
	975.222	994.513	960.864	-260.698	963.474	-870.429
	974.092	982.786	959.732	-307.431	962.342	-994.904
	972.962	968.763	958.599	-240.35	961.209	-507.361
	971.832	986.954	957.466	-425.624	960.077	-391.831
	970.701	982.136	956.332	-164.424	958.943	452.632
	969.571	1007.22	955.199	267.805	957.811	-5.27075
	968.44	1023.09	954.064	337.534	956.677	882.611
	967.309	1025.16	952.931	129.912	955.544	1212.86
	966.178	995.059	951.796	343.168	954.409	441.516
	965.046	960.377	950.661	775.868	953.275	-187.472
	963.914	976.244	949.526	415.305	952.141	-16.9019
	962.782	1010.48	948.392	300.913	951.007	214.163
	961.649	964.333	947.256	494.321	949.871	197.144
	960.517	1007.74	946.12	353.426	948.736	-38.0289
	959.384	968.498	944.984	610.875	947.601	591.423
	958.251	972.873	943.849	157.019	946.465	515.677
	957.117	988.716	942.712	577.771	945.329	617.173
	955.983	960.976	941.575	571.543	944.193	454.771
	954.85	1013.5	940.438	290.465	943.057	505.502
	953.716	974.306	939.301	416.012	941.92	292.476
	952.581	987.843	938.163	641.188	940.783	721.19
	951.446	1001.37	937.025	337.007	939.646	683.067
	950.312	1012.61	935.888	818.044	938.509	821.349
	949.177	964.283	934.75	801.826	937.371	1250.59
	948.041	980.1	933.611	1143.25	936.233	796.796
	946.905	995.909	932.473	1342.97	935.095	2016.2
	945.77	988.822	931.333	1243.1	933.956	1566.6
	944.634	1004.62	930.194	1841.25	932.817	1915.14
	943.497	976.945	929.055	1633.19	931.679	1402.02
	942.36	1038.49	927.915	1861.89	930.54	1185.5
	941.224	1013.1	926.775	1409.46	929.4	331.897
	940.086	980.869	925.635	1232.68	928.261	955.651
	938.949	973.794	924.494	839.875	927.121	855.773
	937.812	966.722	923.354	964.194	925.98	901.797
	936.674	1041.91	922.213	804.089	924.84	626.931
	935.535	993.707	921.071	780.736	923.699	2026.69
	934.396	954.661	919.93	458.573	922.559	1568
	933.258	977.283	918.788	1389.04	921.417	1137.67
	932.119	1009.03	917.646	979.491	920.275	1695.68
	930.98	1008.8	916.504	430.806	919.134	760.297
	929.841	972.069	915.361	893.247	917.992	837.89
	928.701	1019.76	914.219	392.179	916.85	1306.61
	927.562	1017.25	913.076	172.953	915.707	462.128
	926.421	987.385	911.933	297.213	914.564	489.288
	925.28	1012.24	910.789	354.583	913.422	749.581
	924.14	1059.88	909.646	301.013	912.278	843.013
	922.999	1027.75	908.501	206.084	911.135	391.279
	921.857	993.343	907.356	161.2	909.991	35.7997
	920.716	999.956	906.212	46.833	908.848	392.596
	919.574	1054.39	905.067	-278.234	907.703	305.601
	918.433	1026.83	903.923	-154.465	906.559	-43.0324
	917.29	1051.64	902.777	-324.527	905.414	172.964
	916.147	1046.86	901.632	-427.32	904.269	-555.577
	915.005	964.717	900.485	-174.739	903.123	-813.292
	913.862	982.7	899.34	-409.082	901.978	-606.481
	912.719	998.402	898.193	-568.037	900.832	-660.612
	911.575	1007.27	897.047	-389.944	899.687	-295.973
	910.432	1022.96	895.9	-230.061	898.54	-102.167
	909.288	1027.28	894.753	-432.926	897.394	164.777
	908.144	1067.95	893.605	-3.44753	896.246	101.85
	906.999	1029.1	892.458	-47.6683	895.1	-106.508
	905.854	983.442	891.311	-132.631	893.952	397.425
	904.709	1001.39	890.162	97.6515	892.805	68.3976
	903.563	1073.81	889.014	310.18	891.656	67.856
	902.418	994.134	887.865	57.6769	890.509	-658.497
	901.272	968.951	886.716	57.3708	889.36	-100.761
	900.127	1059.48	885.567	-223.463	888.212	-230.5
	898.98	982.129	884.418	220.576	887.062	355.688
	897.834	1040.87	883.268	103.067	885.914	-251.652
	896.687	1031.57	882.118	258.33	884.765	141.861
	895.54	1015.47	880.968	11.1178	883.615	376.984
	894.393	1028.84	879.817	110.712	882.465	-71.7677
	893.245	1046.74	878.667	177.727	881.314	754.416
	892.098	1021.59	877.516	166.522	880.164	1662.7
	890.949	1062.12	876.365	554.211	879.014	724.311
	889.801	1052.83	875.213	840.513	877.863	2102.04
	888.652	1077.5	874.062	673.401	876.712	1585.15
	887.503	1086.31	872.91	1087.78	875.561	2568.9
	886.354	1117.74	871.758	1091.25	874.408	2764.09
	885.205	1128.8	870.605	1051.41	873.257	2952.76
	884.056	1103.67	869.452	690.372	872.104	3151.06
	882.905	1202.92	868.3	955.966	870.952	2903.68
	881.755	1320.2	867.146	757.884	869.8	2459.66
	880.604	1530.1	865.992	817.719	868.646	1696.49
	879.454	1900.33	864.839	493.107	867.493	2836.16
	878.304	2878.09	863.685	319.561	866.34	1663.76
	877.152	4144.52	862.53	785.348	865.186	1774.23
	876.001	4741.99	861.376	-19.1997	864.032	2098.56
	874.85	4117.84	860.221	463.533	862.878	1880.76
	873.697	2552.76	859.066	477.869	861.724	1647.12
	872.545	1814.29	857.911	416.1	860.568	2979.3
	871.393	1457.42	856.755	547.377	859.413	4456.75
	870.24	1360.11	855.6	910.312	858.258	3047.65
	869.087	1316.96	854.443	1452.52	857.103	3656.66
	867.934	1280.59	853.287	912.971	855.947	4002.51
	866.78	1325.38	852.131	1048.95	854.791	3749.28
	865.627	1453.54	850.974	1194.26	853.635	3403.65
	864.473	1511.79	849.816	1237.05	852.478	2985.84
	863.318	1662.37	848.659	1062.36	851.321	2316.38
	862.164	1643.98	847.501	822.575	850.164	1548.22
	861.009	1569.31	846.344	564.51	849.007	1480.26
	859.854	1402.39	845.186	-91.7272	847.849	1364.33
	858.698	1332.31	844.027	-87.8125	846.691	1184.64
	857.543	1298.26	842.868	250.858	845.533	1747.18
	856.388	1221.48	841.709	199.012	844.374	2086.18
	855.231	1200.97	840.55	335.59	843.216	704.383
	854.075	1115.26	839.391	359.977	842.057	1282.55
	852.918	1139.73	838.23	82.5552	840.897	1204.54
	851.762	1112.51	837.071	456.182	839.738	1453.78
	850.604	1110.01	835.91	116.073	838.578	865.377
	849.447	1042.37	834.75	376.562	837.419	966.947
	848.289	1082.56	833.589	294.643	836.259	562.076
	847.132	1116	832.429	-152.692	835.098	865.509
	845.974	1088.81	831.267	-144.5	833.938	1179.35
	844.814	1079.59	830.105	-96.4497	832.776	1135.6
	843.656	1059.15	828.943	294.83	831.615	716.822
	842.497	1108.27	827.781	980.813	830.453	717.221
	841.338	1083.34	826.619	4946.18	829.292	1017.65
	840.179	1047.22	825.457	1569.98	828.13	1309.87
	839.019	1085.1	824.294	1579.92	826.967	1327.32
	837.859	1149.86	823.131	1831.27	825.805	2189.9
	836.699	1113.74	821.968	1576.52	824.642	2547.64
	835.538	1088.85	820.804	1497.01	823.479	2779.15
	834.378	1099.8	819.64	961.828	822.315	3456.31
	833.217	1090.6	818.476	971.811	821.151	3993.42
	832.056	1112.74	817.312	596.835	819.988	4432.78
	830.894	1069.96	816.146	600.147	818.823	5260.46
	829.731	1054.05	814.981	725.303	817.659	5411.8
	828.569	1096.33	813.816	444.734	816.494	5259.25
	827.407	1136.34	812.65	237.872	815.33	5255.47
	826.245	1057.81	811.485	665.868	814.164	4022.55
	825.082	1102.29	810.319	557.135	812.999	2735.39
	823.919	1108.75	809.152	642.809	811.833	2584.38
	822.756	1045.92	807.986	16.5736	810.667	1348.12
	821.592	1068.03	806.819	600.11	809.501	1058.41
	820.428	1081.19	805.652	262.84	808.335	1952.88
	819.264	1051.92	804.485	564.501	807.168	1678.1
	818.1	1082.94	803.317	896.272	806.001	1446.77
	816.935	1160.83	802.149	1052.89	804.833	1461.13
	815.77	1113.7	800.981	880.899	803.666	2084.01
	814.604	1104.52	799.813	761.041	802.498	2590.1
	813.439	1148.89	798.645	715.952	801.33	1745.23
	812.273	1188.77	797.476	1230.06	800.161	1945.37
	811.107	1248.71	796.307	969.15	798.993	1852.6
	809.941	1281.87	795.137	1155.64	797.824	1892.49
	808.774	1308.33	793.967	777.898	796.655	2366.28
	807.607	1490.75	792.797	961.658	795.485	2079.99
	806.44	1639.68	791.627	1183.09	794.315	2473.74
	805.273	1674.95	790.456	959.243	793.146	1581.41
	804.105	1696.84	789.286	1163.67	791.976	2388.66
	802.938	1500.54	788.114	676.107	790.805	2377.69
	801.77	1502.42	786.943	903.543	789.635	2748.94
	800.602	1337.41	785.771	844.107	788.463	1820.54
	799.433	1314.86	784.6	1239.09	787.292	1934.68
	798.264	1274.52	783.428	1038.94	786.12	2065.49
	797.095	1194.18	782.256	1273.99	784.949	1370.66
	795.926	1229.48	781.083	1200.7	783.776	1103.82
	794.756	1193.64	779.91	762.992	782.604	1013.63
	793.586	1195.59	778.737	833.437	781.432	512.604
	792.415	1201.99	777.563	641.906	780.259	580.569
	791.245	1157.29	776.39	415.011	779.086	367.385
	790.074	1219.21	775.216	682.977	777.912	239.615
	788.903	1214.49	774.042	293.626	776.738	472.127
	787.731	1125.42	772.867	754.486	775.564	894.04
	786.561	1211.72	771.692	533.892	774.391	951.481
	785.389	1142.66	770.518	766.112	773.216	788.367
	784.217	1109.13	769.342	647.769	772.041	127.88
	783.044	1162.1	768.167	668.836	770.866	-245.254
	781.871	1195.1	766.991	480.23	769.691	-602.009
	780.698	1143.84	765.814	-352.53	768.516	-535.323
	779.525	1156.88	764.639	-17.9016	767.34	-574.779
	778.352	1192.07	763.462	-133.36	766.164	-665.671
	777.179	1138.63	762.285	-286.774	764.987	-886.276
	776.004	1171.6	761.107	-103.549	763.811	3.52268
	774.83	1166.9	759.931	45.1637	762.634	-770.388
	773.655	1106.87	758.753	819.879	761.457	-510.498
	772.48	1104.4	757.574	601.403	760.279	43.3689
	771.306	1119.64	756.396	277.565	759.102	-75.9033
	770.131	1106.11	755.218	342.129	757.924	287.196
	768.955	1132.4	754.039	119.472	756.745	199.928
	767.779	1085.71	752.86	563.321	755.567	-352.133
	766.604	1085.46	751.681	438.564	754.389	-963.272
	765.427	1125	750.501	210.257	753.209	-721.548
	764.25	1058.45	749.321	-278.431	752.03	-1184.13
	763.073	1097.98	748.142	-102.861	750.851	-1254.81
	761.896	1029.26	746.961	-402.744	749.671	-1262.51
	760.719	1119.56	745.78	-209.647	748.49	-759.45
	759.541	1114.89	744.6	-150.946	747.311	-1064.34
	758.363	1085.94	743.418	136.617	746.13	-2153.19
	757.185	1037.15	742.236	-54.823	744.948	-1386.06
	756.006	1076.62	741.055	-556.406	743.768	-1301.51
	754.827	1058.73	739.873	-33.1551	742.586	-783.664
	753.648	1038.64	738.69	-274.167	741.404	-249.412
	752.469	1108.95	737.508	239.511	740.223	-704.463
	751.289	983.064	736.325	256.166	739.04	-1144.04
	750.109	1104.04	735.143	68.8649	737.857	-130.662
	748.93	1101.59	733.959	7.73895	736.675	-559.587
	747.749	1110.15	732.775	243.627	735.492	-911.537
	746.568	1103.29	731.592	460.961	734.309	-280.436
	745.388	1074.41	730.407	266.26	733.125	-777.041
	744.206	1098.38	729.223	171.306	731.941	-301.456
	743.025	1014.5	728.038	208.075	730.757	541.972
	741.843	1016.47	726.854	318.552	729.572	267.325
	740.661	1165.82	725.668	885.233	728.388	745.509
	739.479	1189.74	724.482	431.4	727.203	810.111
	738.296	1132.31	723.297	756.607	726.018	165.48
	737.113	1077.09	722.11	718.182	724.832	143.572
	735.931	1092.23	720.925	517.185	723.646	846.087
	734.747	1094.18	719.738	474.893	722.46	851.641
	733.563	1137.86	718.551	897.457	721.274	750.244
	732.38	1139.8	717.364	638.719	720.088	212.632
	731.195	1104.41	716.177	923.99	718.9	434.423
	730.011	1139.28	714.988	385.548	717.714	336.071
	728.826	1090.73	713.801	621.293	716.526	824.745
	727.642	1090.48	712.612	846.846	715.339	157.069
	726.456	1136.3	711.424	862.285	714.15	912.654
	725.271	1195.25	710.235	735.124	712.962	344.252
	724.085	1148.94	709.046	1016.91	711.773	-199.983
	722.898	1120.18	707.857	729.763	710.585	117.445
	721.712	1159.37	706.667	434.402	709.396	871.377
	720.525	1152.53	705.478	779.021	708.207	663.992
	719.339	1180.74	704.287	910.247	707.018	130.976
	718.151	1204.56	703.097	855.334	705.827	332.888
	716.964	1261.22	701.906	529.688	704.637	896.006
	715.776	1223.71	700.716	546.957	703.447	719.572
	714.589	1219.06	699.524	867.593	702.256	21.125
	713.4	1249.41	698.333	416.492	701.065	419.218
	712.212	1122.24	697.141	129.647	699.874	-105.905
	711.023	1159.17	695.949	602.446	698.683	-220.185
	709.834	1152.34	694.757	463.569	697.491	-840.42
	708.645	1178.31	693.563	344.805	696.299	-603.746
	707.455	1167.11	692.371	363.455	695.106	666.214
	706.266	1400.65	691.178	356.377	693.914	-209.386
	705.075	1642.82	689.984	619.906	692.721	-886.62
	703.885	1697.04	688.791	482.996	691.528	-19.8286
	702.694	1386.58	687.597	266.441	690.334	-57.0687
	701.503	1270.56	686.402	398.783	689.141	-269.822
	700.312	1152.41	685.208	333.451	687.947	-393.358
	699.12	1171.78	684.014	437.91	686.753	-841.095
	697.929	1151.88	682.818	401.338	685.558	-1682.53
	696.736	1075.28	681.623	128.589	684.363	-522.387
	695.544	1136.08	680.428	-3.09211	683.168	-1316.99
	694.352	1135.82	679.231	356.642	681.973	-1163.16
	693.158	1135.56	678.035	-117.133	680.777	-1161.01
	691.966	1148.38	676.839	99.0915	679.581	-432.8
	690.771	1172.08	675.643	170.115	678.386	-652.45
	689.578	1206.65	674.445	501.327	677.188	306.877
	688.384	1145.41	673.248	678.236	675.992	775.983
	687.189	1134.26	672.051	931.952	674.795	746.966
	685.995	1162.29	670.853	1082.24	673.598	953.588
	684.801	1151.14	669.654	899.156	672.4	997.585
	683.605	1150.88	668.456	1347.55	671.202	678.671
	682.41	1098.41	667.258	2070.39	670.005	1520.42
	681.215	1219.93	666.059	1332.12	668.807	1291.96
	680.019	1180.52	664.859	1563.38	667.607	1915.25
	678.822	1149.82	663.66	829.982	666.408	2892.75
	677.626	1227.78	662.46	191.423	665.209	1731.18
	676.429	1249.22	661.26	418.978	664.01	1243.1
	675.232	1203.32	660.06	547.263	662.811	-172.856
	674.035	1190.02	658.859	596.27	661.61	185.753
	672.837	1252.7	657.658	270.704	660.41	637.567
	671.64	1280.63	656.457	567.88	659.209	199.599
	670.441	1282.51	655.256	918.634	658.009	566.835
	669.243	1440.59	654.054	534.915	656.808	471.251
	668.044	1535.69	652.853	757.982	655.606	370.819
	666.846	1606.9	651.649	577.402	654.404	-281.593
	665.646	1554.5	650.447	541.41	653.202	-364.396
	664.446	1653.85	649.244	263.792	652	-238.475
	663.247	1516.94	648.041	30.4393	650.798	-857.724
	662.047	1458.09	646.838	545.253	649.595	-423.036
	660.847	1338.62	645.635	225.213	648.392	-303.362
	659.646	1297.17	644.431	78.1226	647.188	-1002.73
	658.445	1266.56	643.227	153.975	645.984	-731.833
	657.244	1220.81	642.021	-182.901	644.781	-355.457
	656.042	1181.57	640.817	128.326	643.576	-354.787
	654.841	1209.43	639.612	-95.6414	642.372	-196.243
	653.639	1206.98	638.407	-20.0398	641.167	-790.39
	652.437	1165.61	637.201	269.934	639.962	409.815
	651.233	1180.48	635.995	166.125	638.757	569.684
	650.031	1139.14	634.789	535.376	637.552	-354.039
	648.828	1316.08	633.583	796.331	636.346	107.649
	647.624	1190.46	632.376	322.483	635.14	401.285
	646.421	1274.43	631.169	155.668	633.933	383.654
	645.217	1146.72	629.962	321.517	632.727	675.387
	644.013	1196.11	628.754	359.871	631.52	623.409
	642.808	1187.2	627.547	312.627	630.312	-33.7489
	641.604	1165.35	626.338	-94.8339	629.104	-614.647
	640.398	1145.66	625.13	-112.136	627.896	-477.379
	639.192	1169.12	623.921	-381.492	626.688	-650.795
	637.987	1149.44	622.712	-294.933	625.48	-678.727
	636.781	1162.11	621.503	-241.02	624.271	-568.808
	635.575	1161.84	620.294	-172.005	623.062	-820.195
	634.368	1150.79	619.084	-305.414	621.854	-895.723
	633.162	1197.93	617.874	-230.694	620.644	6.43677
	631.955	1163.18	616.663	9.45706	619.435	-279.57
	630.747	1156.45	615.453	518.917	618.224	-37.7356
	629.54	1207.86	614.242	92.4782	617.014	-255.772
	628.332	1259.24	613.03	84.0358	615.803	-4.67781
	627.124	1140.58	611.819	231.515	614.592	-311.716
	625.915	1196.26	610.607	560.947	613.381	-58.5601
	624.707	1251.91	609.396	195.714	612.17	-920.065
	623.498	1193.55	608.183	447.518	610.958	-453.643
	622.288	1169.63	606.971	140.985	609.746	-860.035
	621.079	1173.65	605.758	90.6164	608.533	-1056.49
	619.869	1164.78	604.544	-302.557	607.321	-1120.74
	618.659	1183.85	603.331	-92.0656	606.108	-814.293
	617.448	1114.84	602.117	-2.40932	604.895	-1692.04
	616.237	1140.35	600.903	20.0542	603.682	-1598.37
	615.026	1127.2	599.688	-79.0331	602.468	-1407.34
	613.815	1169.87	598.475	-130.858	601.254	-558.156
	612.604	1135.26	597.26	-102.96	600.039	-665.977
	611.393	1154.31	596.044	441.517	598.824	676.669
	610.18	1181.92	594.829	-114.515	597.609	-263.344
	608.968	1220.25	593.613	523.595	596.395	-104.714
	607.755	1202.81	592.397	390.496	595.18	-172.751
	606.542	1176.81	591.181	402.054	593.964	-412.704
	605.329	1200.11	589.964	-80.3943	592.747	-554.812
	604.115	1150.55	588.747	84.0455	591.531	-219.846
	602.901	1150.28	587.53	131.89	590.314	87.5219
	601.688	1145.73	586.312	408.32	589.098	59.7006
	600.474	1143.32	585.095	289.73	587.881	227.286
	599.259	1224.4	583.877	109.41	586.663	579.554
	598.044	1170.61	582.659	331.795	585.445	660.91
	596.828	1176.76	581.44	377.935	584.228	-68.7196
	595.613	1167.93	580.222	590.138	583.01	695.64
	594.397	1208.29	579.002	193.678	581.791	891.234
	593.181	1150.28	577.783	557.454	580.572	959.574
	591.965	1263.3	576.563	300.846	579.353	249.884
	590.748	1166.84	575.343	185.979	578.134	682.317
	589.531	1168.7	574.123	189.777	576.914	657.947
	588.314	1151.34	572.902	378.159	575.693	444.838
	587.097	1200.19	571.682	193.037	574.474	-224.425
	585.879	1238.34	570.461	46.4585	573.253	157.235
	584.661	1156.93	569.239	-174.017	572.032	-287.685
	583.442	1171.6	568.018	-225.273	570.811	-738.296
	582.224	1145.73	566.795	-304.473	569.59	-208.913
	581.005	1194.52	565.573	-625.128	568.368	-875.231
	579.786	1187.84	564.351	-395.55	567.146	-1038.26
	578.566	1206.75	563.128	-467.856	565.924	-953.199
	577.347	1163.84	561.904	-708.362	564.701	-781.908
	576.127	1169.96	560.682	-504.002	563.479	-373.603
	574.906	1118.55	559.457	-276.252	562.255	-388.675
	573.686	1190.71	558.233	-309.299	561.031	-189.696
	572.465	1203.21	557.009	29.871	559.808	-1057.5
	571.243	1122.02	555.785	-250.503	558.584	-86.9642
	570.021	1157.95	554.56	-542.09	557.359	-752.732
	568.8	1155.55	553.335	-66.8278	556.135	-705.217
	567.578	1208.47	552.109	-234.532	554.91	-369.052
	566.355	1167.77	550.884	-437.639	553.686	-652.038
	565.133	1201.52	549.657	-336.401	552.46	-514.542
	563.91	1194.86	548.432	-259.629	551.234	-508.89
	562.688	1141.44	547.205	-43.6983	550.008	-293.535
	561.464	1130.55	545.978	-152.39	548.781	-363.922
	560.24	1160.03	544.751	-37.9578	547.555	-17.2875
	559.016	1202.24	543.523	283.304	546.328	544.906
	557.791	1165.85	542.296	560.106	545.102	755.823
	556.566	1131.61	541.067	445.667	543.874	685.751
	555.342	1205.64	539.839	701.029	542.646	456.895
	554.117	1196.87	538.61	391.403	541.418	567.249
	552.892	1152.03	537.382	395.225	540.189	-317.415
	551.665	1196.3	536.152	388.625	538.961	-149.202
	550.439	1181.18	534.923	-38.6358	537.732	-527.606
	549.213	1168.18	533.693	131.123	536.503	-458.326
	547.986	1131.87	532.463	-222.403	535.273	-170.752
	546.76	1142.2	531.233	34.3154	534.044	0.82579
	545.532	1243.63	530.002	-0.919767	532.813	-665.471
	544.305	1171.32	528.771	46.0123	531.583	-355.551
	543.077	1234.57	527.54	-423.452	530.353	-521.806
	541.849	1240.63	526.309	-20.5512	529.122	-468.909
	540.62	1204.36	525.077	-157.175	527.891	178.481
	539.392	1231.58	523.845	-33.1518	526.659	473.734
	538.163	1210.14	522.612	172.439	525.428	354.826
	536.934	1180.24	521.38	356.605	524.195	454.272
	535.704	1239.17	520.147	140.625	522.963	755.787
	534.475	1281.17	518.914	195.206	521.73	259.173
	533.244	1251.27	517.681	180.82	520.497	-54.7248
	532.014	1223.51	516.446	-147.786	519.265	245.954
	530.783	1240.12	515.213	-434.735	518.03	146.294
	529.552	1222.93	513.979	-134.551	516.797	-181.248
	528.321	1235.31	512.743	-412.996	515.562	-393.587
	527.09	1228.69	511.509	-436.36	514.328	-743.482
	525.857	1268.5	510.273	-653.165	513.094	129.178
	524.625	1240.77	509.037	-740.05	511.858	220.537
	523.393	1274.23	507.802	-195.956	510.623	257.891
	522.16	1332.99	506.565	-181.121	509.388	-31.9382
	520.927	1395.93	505.329	112.328	508.152	106.899
	519.694	1469.39	504.093	265.828	506.916	-761.132
	518.46	1544.92	502.855	1046.22	505.68	949.725
	517.227	1491.88	501.618	1995.82	504.442	737.439
	515.992	1601.07	500.381	7405.7	503.206	690.384
	514.758	1482.75	499.143	11944.9	501.969	3608.51
	513.523	1503.45	497.904	12264.1	500.73	6903.17
	512.288	1639.94	496.666	8397.14	499.493	11001.7
	511.053	1725.84	495.427	3868.58	498.255	14838.3
	509.817	1862.2	494.188	935.463	497.017	12627.1
	508.581	2067.93	492.949	569.635	495.777	8385.38
	507.345	2376.61	491.709	-193.469	494.538	3607.71
	506.108	2836.54	490.469	-103.823	493.299	771.303
	504.871	3657.82	489.229	-100.368	492.06	105.09
	503.635	5559	487.988	-211.965	490.819	195.609
	502.397	9495.34	486.748	-131.769	489.579	396.113
	501.159	19862.2	485.507	234.771	488.339	584.308
	499.922	33796.6	484.265	117.128	487.098	617.283
	498.684	39243.6	483.023	536.233	485.856	-229.742
	497.444	30247.6	481.781	475.134	484.615	-70.9637
	496.206	14810.7	480.539	78.5915	483.374	-280.518
	494.967	7066.81	479.297	251.184	482.132	-623.076
	493.728	4000.36	478.054	-32.1166	480.89	-238.306
	492.487	2818.68	476.811	-234.745	479.646	482.002
	491.247	2321.08	475.567	89.0357	478.403	348.339
	490.007	2022.87	474.323	558.803	477.16	712.026
	488.767	1842.15	473.079	372.763	475.917	426.524
	487.525	1954.86	471.835	513.418	474.673	203.906
	486.284	2094.75	470.59	327.525	473.43	1087.08
	485.043	2123.57	469.346	86.8303	472.185	398.171
	483.801	2116.78	468.1	629.462	470.94	51.2101
	482.559	2013.71	466.854	135.031	469.695	446.754
	481.316	1801.87	465.608	-249.154	468.45	1625.94
	480.074	1788.89	464.362	293.895	467.204	1262.31
	478.831	1740.35	463.116	526.536	465.959	1888.76
	477.588	1645.83	461.869	469.84	464.713	1673.93
	476.344	1662.17	460.622	398.822	463.466	1275.26
	475.101	1588.61	459.375	529.445	462.22	837.917
	473.856	1540.17	458.128	344.736	460.973	472.886
	472.611	1638	456.88	187.028	459.725	752.64
	471.367	1629.26	455.632	-253.647	458.478	775.889
	470.122	1699.87	454.383	45.8402	457.229	519.623
	468.877	1730.78	453.134	-63.4703	455.981	641.285
	467.631	1703.24	451.885	-73.4006	454.732	389.323
	466.385	1556.76	450.636	-3.58051	453.484	944.659
	465.139	1516.75	449.386	-17.1805	452.234	347.442
	463.893	1445.47	448.136	256.105	450.985	-87.4757
	462.646	1395.08	446.886	-268.193	449.735	78.2783
	461.398	1411.42	445.635	-185.328	448.485	-27.2515
	460.151	1406.92	444.384	157.987	447.235	-56.7547
	458.903	1352.41	443.133	212.129	445.984	437.96
	457.655	1345.83	441.882	939.21	444.734	308.076
	456.407	1378.84	440.63	739.835	443.482	663.717
	455.158	1374.35	439.378	211.883	442.231	792.515
	453.909	1419.82	438.125	378.26	440.979	391.138
	452.66	1340.39	436.873	-128.499	439.728	1610.02
	451.411	1340.07	435.62	-562.962	438.475	756.391
	450.161	1456.25	434.366	266.464	437.223	1038.35
	448.911	1520.38	433.113	164.486	435.97	74.4442
	447.66	1536.65	431.859	255.661	434.716	160.822
	446.41	1577.87	430.604	74.2329	433.463	571.67
	445.159	1781.17	429.351	458.972	432.209	-11.9643
	443.907	2408.27	428.096	865.34	430.954	450.803
	442.656	4327.2	426.841	765.883	429.7	1196.81
	441.404	8039.65	425.585	996.047	428.445	2402.52
	440.152	10440.1	424.329	898.376	427.19	450.143
	438.899	9422.52	423.073	1208.41	425.935	552.876
	437.646	5308.89	421.817	162.537	424.679	864.377
	436.394	2981.65	420.561	504.578	423.423	990.297
	435.141	2032.93	419.304	391.203	422.167	1700.39
	433.887	1640.47	418.047	460.556	420.91	899.316
	432.633	1505.31	416.789	1027.62	419.653	1144.56
	431.379	1432.4	415.531	941.034	418.396	1896.83
	430.124	1508.73	414.273	1274.29	417.139	1226.08
	428.869	1489.73	413.015	2672.14	415.881	1380.06
	427.614	1481.08	411.757	3064.84	414.623	1533.35
	426.358	1410.32	410.497	2843.85	413.364	1131.71
	425.103	1443.11	409.238	2138.83	412.105	1143.84
	423.847	1428.27	407.979	1258.14	410.847	1976.88
	422.59	1481.74	406.719	884.571	409.588	2411.48
	421.334	1473.11	405.459	1088.31	408.328	1892.02
	420.077	1412.77	404.198	871.02	407.068	3010.33
	418.819	1393.82	402.938	856.187	405.808	4176.68
	417.562	1354.2	401.677	742.246	404.548	2288.23
	416.304	1391.09	400.415	1160.01	403.287	2668.73
	415.046	1415.55	399.153	276.276	402.025	1523.35
	413.787	1384.22	397.892	478.151	400.765	575.357
	412.528	1350.84	396.629	146.715	399.503	682.771
	411.27	1400.08	395.366	-278.204	398.24	432.204
	410.01	1449.29	394.104	-247.26	396.979	113.238
	408.75	1442.75	392.84	-22.1774	395.716	-152.394
	407.49	1491.93	391.577	40.0719	394.453	212.444
	406.23	1726.76	390.313	-117.573	393.189	416.341
	404.97	2334.8	389.049	64.4905	391.926	1209.7
	403.709	3536.41	387.784	73.994	390.662	128.544
	402.447	4368.43	386.52	186.538	389.398	627.149
	401.187	4109.75	385.255	79.7752	388.134	1137.15
	399.924	2991.94	383.989	-1.1929	386.869	952.326
	398.662	2086.85	382.724	349.126	385.604	-77.3315
	397.399	1738.28	381.458	137.19	384.339	18.839
	396.137	1482.54	380.191	-271.917	383.073	225.18
	394.874	1426.6	378.925	141.383	381.807	-9.43848
	393.61	1374.81	377.658	123.74	380.541	-81.858
	392.347	1343.61	376.392	-125.099	379.274	146.588
	391.083	1345.35	375.124	-165.137	378.008	382.182
	389.819	1330.63	373.856	329.131	376.74	144.957
	388.555	1354.98	372.588	148.846	375.473	-217.33
	387.29	1315.6	371.319	332.129	374.205	-167.829
	386.024	1339.94	370.051	-47.6069	372.937	-1332.54
	384.759	1321.13	368.782	222.99	371.669	-134.29
	383.493	1324.92	367.513	-303.122	370.399	479.991
	382.228	1310.23	366.243	332.839	369.131	1133.28
	380.961	1328.39	364.974	559.651	367.861	69.3466
	379.694	1356.81	363.703	901.642	366.592	466.753
	378.428	1401.63	362.433	566.74	365.322	981.799
	377.16	1358.21	361.162	371.763	364.052	887.706
	375.893	1318.91	359.891	638.169	362.781	848.792
	374.625	1291.93	358.619	409.798	361.511	549.771
	373.356	1308.02	357.348	401.334	360.239	774.247
	372.088	1311.81	356.075	445.035	358.968	1040.45
	370.819	1354.53	354.803	587.84	357.696	1066.7
	369.55	1376.74	353.53	503.213	356.424	1225.69
	368.281	1388.69	352.258	211.328	355.151	840.825
	367.011	1388.36	350.984	860.771	353.879	952.713
	365.741	1355.27	349.711	484.462	352.606	692.115
	364.471	1311.96	348.437	509.009	351.333	220.718
	363.2	1401.68	347.163	332.139	350.06	865.78
	361.93	1366.56	345.888	207.409	348.785	487.538
	360.658	1376.46	344.613	667.061	347.511	783.705
	359.387	1359.77	343.338	719.307	346.236	825.256
	358.114	1361.49	342.062	679.181	344.962	1642.99
	356.843	1338.68	340.787	240.219	343.687	340.681
	355.57	1366.96	339.511	732.858	342.411	-390.18
	354.297	1327.82	338.234	428.956	341.136	109.102
	353.024	1327.5	336.958	122.947	339.859	445.585
	351.751	1412.93	335.682	461.093	338.583	-705.669
	350.478	1420.76	334.404	357.147	337.307	-655.084
	349.203	1293.88	333.126	-6.22948	336.029	2183.53
	347.929	1326.22	331.849	56.3773	334.752	790.893
	346.654	1423.81	330.57	507.27	333.475	959.298
	345.379	1370.44	329.292	-122.561	332.197	-590.089
	344.104	1355.84	328.013	173.187	330.919	269.983
	342.828	1345.32	326.734	-298.99	329.64	242.875
	341.553	1432.62	325.454	370.528	328.361	-377.853
	340.276	1456.72	324.175	555.112	327.082	1114.3
	339	1556.18	322.895	334.362	325.803	-133.399
	337.724	1688.17	321.614	1007.38	324.522	1639.22
	336.446	2060.33	320.334	568.495	323.243	1203.16
	335.169	3189.48	319.053	1400.99	321.963	352.112
	333.892	5164.61	317.771	1210.1	320.682	1040.7
	332.613	6662.73	316.49	1058	319.4	631.586
	331.335	6240.09	315.208	1183.99	318.119	251.035
	330.057	4182.78	313.926	1110.94	316.838	741.808
	328.777	2642.83	312.644	712.072	315.556	-188.737
	327.498	2058.87	311.36	1065.88	314.273	937.628
	326.219	1818.6	310.077	498.1	312.991	205.978
	324.938	1661.74	308.794	1348.76	311.708	339.308
	323.658	1596.35	307.51	1404.02	310.425	1555.67
	322.378	1500.53	306.226	2153.87	309.142	1683.01
	321.097	1492.04	304.941	3091.73	307.857	1894.4
	319.816	1501.83	303.657	3429.38	306.574	2515.29
	318.534	1406.1	302.372	2671.15	305.289	2683.99
	317.253	1446.33	301.087	2185.67	304.005	2846.26
	315.971	1516.96	299.801	1148.83	302.72	2247.56
	314.688	1591.61	298.515	878.065	301.435	2792.54
	313.406	1716.9	297.229	512.103	300.148	2361.47
	312.123	2016.42	295.942	1033.56	298.862	2002.78
	310.84	2485.97	294.655	706.299	297.576	1695.8
	309.556	3038.35	293.368	840.61	296.29	710.563
	308.272	3689.68	292.08	938.185	295.003	-158.526
	306.988	3871	290.793	371.94	293.716	633.949
	305.703	3805.29	289.505	4.25444	292.428	117.508
	304.419	3334.89	288.216	454.074	291.141	-1415.02
	303.134	3058.94	286.928	572.842	289.853	109.616
	301.848	3025.83	285.639	-203.911	288.563	-734.205
	300.562	3051.39	284.349	587.358	287.274	-1563.93
	299.276	2880.83	283.06	418.654	285.985	-2012.21
	297.989	2455.69	281.77	647.526	284.696	-1507.28
	296.703	2113.6	280.479	653.466	283.406	-1557.29
	295.416	1725.22	279.188	1034.9	282.116	-1015.85
	294.129	1583.42	277.897	891.725	280.826	259.284
	292.841	1514.38	276.605	1195.64	279.535	436.813
	291.553	1437.3	275.314	1578.7	278.244	1244.65
	290.265	1398.61	274.022	2240.51	276.953	58.846
	288.977	1394.23	272.73	2568.8	275.661	70.5591
	287.688	1349.52	271.438	2775.82	274.37	-149.876
	286.398	1286.67	270.145	3377.28	273.077	-903.87
	285.108	1290.39	268.852	3756.04	271.785	-1119.51
	283.818	1259.84	267.559	3471.65	270.492	-432.966
	282.528	1207.13	266.265	2989.63	269.199	-1017.88
	281.238	1249.15	264.971	2696.64	267.905	86.1651
	279.947	1264.96	263.676	1641.27	266.611	-230.827
	278.656	1254.58	262.381	1343.42	265.317	-784.802
	277.364	1266.36	261.086	1265.27	264.022	-569.62
	276.073	1268.06	259.791	988.368	262.729	-523.997
	274.781	1225.49	258.495	654.139	261.433	418.896
	273.488	1241.29	257.199	521.796	260.138	-251.221
	272.195	1295.29	255.902	545.473	258.842	-322.899
	270.902	1234.65	254.606	436.665	257.546	-913.955
	269.609	1300.69	253.31	269.271	256.249	-1241.18
	268.315	1232.04	252.012	45.3324	254.953	-806.029
	267.021	1235.76	250.714	-45.9868	253.656	541.085
	265.728	1225.41	249.416	-65.6882	252.358	-427.267
	264.433	1357.67	248.118	704.35	251.061	-667.479
	263.139	1309.15	246.819	524.803	249.763	-1167.11
	261.843	1236.56	245.521	546.557	248.465	-1428.26
	260.548	1314.53	244.222	113.435	247.166	-1696.48
	259.252	1266.05	242.922	-15.5231	245.867	-226.862
	257.955	1331.94	241.622	46.219	244.568	-797.685
	256.659	1249.39	240.322	1254.42	243.269	-641.486
	255.362	1231.04	239.021	1680.1	241.969	-605.313
	254.065	1276.84	237.721	2932.47	240.669	97.8081
	252.768	1234.45	236.42	3690.42	239.368	664.999
	251.47	1258.19	235.118	3380.92	238.067	1661.1
	250.172	1229.84	233.816	2874.78	236.767	648.267
	248.873	1231.54	232.515	2440.13	235.465	924.246
	247.575	1257.26	231.212	1506.75	234.163	768.733
	246.275	1284.98	229.909	1219.43	232.861	772.007
	244.977	1278.66	228.606	1214.51	231.559	630.555
	243.677	1230.33	227.304	1159.03	230.256	575.708
	242.377	1222.03	226	1122.44	228.953	-45.0953
	241.076	1263.72	224.695	1340	227.649	-693.883
	239.776	1281.41	223.392	884.121	226.346	-1433.22
	238.475	1267.1	222.087	1005.31	225.042	-905.917
	237.174	1252.81	220.782	827.634	223.737	-922.17
	235.872	1256.49	219.477	832.166	222.433	-1353.27
	234.57	1222.24	218.171	432.859	221.128	150.866
	233.269	1201.97	216.865	376.622	219.822	123.7
	231.966	1245.59	215.56	1125.79	218.518	-436.924
	230.663	1187.41	214.253	635.221	217.211	2153.17
	229.359	1191.11	212.945	563.891	215.905	444.857
	228.057	1222.73	211.639	1250.39	214.599	1179.07
	226.752	1160.61	210.331	517.503	213.292	1532.17
	225.448	1309.86	209.023	1035.03	211.984	1065.68
	224.144	1281.63	207.715	982.225	210.677	1431.77
	222.839	1323.16	206.407	1126.09	209.369	1654.81
	221.534	1306.9	205.098	712.386	208.061	1221.11
	220.229	1270.73	203.789	547.449	206.752	135.993
	218.923	1270.42	202.479	80.287	205.443	-659.633
	217.617	1315.89	201.17	192.113	204.135	-16.9829
	216.311	1239.94	199.859	-22.5128	202.825	428.025
	215.004	1279.43	198.55	-49.0767	201.516	-237.478
	213.697	1253.25	197.238	173.783	200.205	1015.87
	212.39	1300.68	195.928	256.744	198.895	-987.549
	211.082	1258.6	194.616	214.983	197.584	517.029
	209.774	1206.61	193.305	-438.264	196.273	549.006
	208.466	1271.9	191.993	231.616	194.962	-1463.75
	207.157	1317.28	190.681	253.483	193.65	-1911.57
	205.848	1328.88	189.368	-507.289	192.338	-278.468
	204.539	1364.3	188.055	-633.842	191.025	-698.832
	203.229	1310.35	186.741	-243.074	189.713	-1041.7
	201.919	1288.2	185.428	43.519	188.4	140.474
	200.609	1391.07	184.114	-6.31943	187.087	604.762
	199.299	1481.99	182.8	312.73	185.773	2.66679
	197.988	1453.86	181.485	691.434	184.459	10.5677
	196.677	1604.2	180.17	279.477	183.145	173.968
	195.365	1637.51	178.855	53.2055	181.83	178.286
	194.054	1649	177.54	0.610195	180.516	-15.7343
	192.741	1624.81	176.224	-60.6288	179.2	-32.7854
	191.429	1606.58	174.907	-622.79	177.885	-1262.9
	190.116	1568.56	173.591	-446.46	176.568	96.6593
	188.803	1550.35	172.274	-708.956	175.252	-501.238
	187.489	1585.6	170.957	-380.761	173.936	-39.0423
	186.176	1581.25	169.64	-515.755	172.619	-145.23
	184.861	1580.86	168.321	-129.494	171.302	-169.019
	183.547	1584.43	167.004	-198.361	169.984	366.536
	182.232	1534.6	165.686	-158.051	168.666	886.58
	180.917	1601.44	164.366	196.764	167.349	-70.2638
	179.602	1583.26	163.047	625.381	166.029	1796.9
	178.286	1571.01	161.728	465.233	164.711	1503.79
	176.97	1714.84	160.408	1938.95	163.392	2970.86
	175.653	1694.67	159.088	3079.68	162.072	3575.31
	174.337	1791.01	157.768	5047.44	160.752	3374.88
	173.021	1944.55	156.446	7500.23	159.433	6739.59
	171.703	1985.52	155.126	11471.8	158.112	10637.5
	170.385	2160.64	153.805	18945.8	156.791	14101
	169.067	2353.44	152.482	26583	155.47	17630.1
	167.749	2798.58	151.16	29511.1	154.148	21113
	166.43	3320.39	149.838	25203.3	152.827	23196.4
	165.111	4096.24	148.516	17218.3	151.505	22401.1
	163.792	5246.15	147.192	9993.03	150.183	20694.3
	162.473	7567.8	145.869	5964.04	148.859	16195.2
	161.152	12504.2	144.545	3903.98	147.536	10517.4
	159.832	20890.3	143.222	2581.35	146.213	7727.03
	158.512	30408.2	141.896	1421.08	144.89	4798.02
	157.19	35032.2	140.572	1669.03	143.565	2652.64
	155.869	30843.8	139.247	1459.96	142.241	835.737
	154.548	21206	137.922	1174.78	140.916	1479.38
	153.226	14389.6	136.597	1040.26	139.591	825.26
	151.903	12026.3	135.271	946.434	138.266	124.078
	150.581	11504.4	133.944	884.656	136.94	17.9215
	149.258	10811.7	132.617	928.934	135.614	288.603
	147.935	8877.48	131.29	1014.93	134.288	-156.5
	146.611	6840.14	129.963	1597.43	132.961	-44.6353
	145.287	5997.88	128.636	1709.01	131.634	1235.38
	143.963	6389.08	127.308	1923.23	130.307	1795.9
	142.639	7021.54	125.979	2734.47	128.979	369.757
	141.313	7251.37	124.65	3039.3	127.651	1577.34
	139.988	6447.12	123.321	2693.34	126.322	2234.18
	138.663	5243.12	121.992	3382.69	124.994	3276.3
	137.337	4161.29	120.663	4036.52	123.665	2386.07
	136.011	3411.34	119.333	4302.12	122.336	2204.07
	134.685	2818.55	118.003	4069.96	121.006	1631.53
	133.357	2523.92	116.672	3801.48	119.676	2794.67
	132.03	2390.08	115.341	3282.23	118.346	2908.57
	130.703	2336.6	114.01	3333.44	117.016	4006.63
	129.375	2279.24	112.679	2833.88	115.685	3954.15
	128.047	2129.89	111.347	2850.91	114.353	5128.82
	126.719	2070.65	110.014	2663.59	113.021	3914.22
	125.39	1962.52	108.682	3369.43	111.689	4688.97
	124.061	1785.98	107.349	3486.35
	122.731	1852.03	106.016	3466.86
	121.401	1744.03	104.682	3627.99
	120.071	1704.51	103.348	3912.73
	118.741	1651.32	102.014	3592.13
	117.41	1656.77	100.679	3172.72
	116.079	1621.2	99.3438	2215.2
	114.748	1669.62	98.0088	1779.23
	113.416	1632.11	96.6738	1188.49
	112.084	1608.28	95.3379	576.908
	110.751	1627.39	94.001	211.045
	109.419	1654.3	92.665	433.96
	108.086	1599.28	91.3281	434.861
	106.752	1688.57	89.9902	-32.2724
	105.418	1649.17	88.6533	-68.1579
	104.084	1625.37	87.3154	489.969
	102.75	1716.54	85.9766	1075.09
	101.415	1638.2	84.6387	1972.43
	100.08	1748.79	83.2998	2915.55
	98.7441	1754.2	81.96	4081.06
	97.4092	1812.16	80.6211	4810.16
	96.0723	1951.81	79.2803	4619.35
	94.7363	1986.35	77.9404	3843.97
	93.3994	2172.57	76.5996	3278.68
	92.0625	2240.09	75.2588	2311.04
	90.7246	2406.72	73.918	474.527
	89.3877	2619.91	72.5762	123.608
	88.0488	2753.33	71.2344	-34.7285
	86.7109	3098.42	69.8926	-95.9657
	85.3721	3328.76	68.5498	-606.024
	84.0332	3762.85	67.207	392.884
	82.6934	4243.31	65.8633	382.818
	81.3535	4993.29	64.5195	644.875

## Sheet: Figure 3b
		P		PD1		PD2		PD3		PD4		PD5		PD6		PD7		PD8
		Temp./oC	--	Temp./oC	--	Temp./oC	--	Temp./oC	--	Temp./oC	--	Temp./oC	--	Temp./oC	--	Temp./oC	--	Temp./oC	--
		-50.1919	-0.295681	-50.2275	-0.168521	-50.2002	-0.0431055	-50.1819	0.08926	-50.1984	0.2491	-50.2099	0.362976	-50.2333	0.493733	-50.2235	0.610438	-50.2499	0.7548
		-50.1919	-0.295823	-50.2275	-0.168634	-50.2002	-0.0432492	-50.1819	0.08912	-50.1984	0.24892	-50.2099	0.362856	-50.2333	0.4936	-50.2235	0.610284	-50.2499	0.754695
		-50.1606	-0.29579	-50.1965	-0.168559	-50.1688	-0.0431891	-50.1496	0.08916	-50.1671	0.24901	-50.1784	0.362985	-50.2025	0.493745	-50.1924	0.610449	-50.2186	0.754788
		-50.1285	-0.295685	-50.1644	-0.168415	-50.1362	-0.0430415	-50.1167	0.08927	-50.1341	0.24923	-50.1457	0.363196	-50.1698	0.494006	-50.1596	0.610742	-50.1859	0.75496
		-50.0958	-0.295644	-50.1315	-0.168369	-50.1031	-0.0429857	-50.0836	0.08929	-50.101	0.24936	-50.1125	0.363279	-50.1365	0.494142	-50.1271	0.610919	-50.153	0.755063
		-50.0631	-0.295741	-50.0984	-0.1685	-50.0701	-0.0430936	-50.0505	0.08915	-50.0677	0.24927	-50.079	0.363147	-50.1034	0.49401	-50.0942	0.610842	-50.1199	0.754995
		-50.0301	-0.295922	-50.0654	-0.168742	-50.0369	-0.0432989	-50.0174	0.08906	-50.0346	0.24903	-50.0456	0.363071	-50.0702	0.493703	-50.0611	0.610607	-50.0866	0.754824
		-49.9972	-0.296034	-50.0323	-0.168951	-50.0036	-0.0434093	-49.9839	0.08883	-50.0016	0.24871	-50.0122	0.362766	-50.037	0.493329	-50.028	0.610499	-50.0533	0.754611
		-49.964	-0.296227	-49.9992	-0.16927	-49.9705	-0.043627	-49.9506	0.08846	-49.9682	0.24848	-49.9788	0.362205	-50.0037	0.493046	-49.995	0.610221	-50.0202	0.754485
		-49.9309	-0.296536	-49.9661	-0.169734	-49.9374	-0.0439986	-49.9175	0.08801	-49.9349	0.24813	-49.9454	0.361502	-49.9705	0.492688	-49.9618	0.609694	-49.9869	0.754304
		-49.8978	-0.296918	-49.9329	-0.170282	-49.9041	-0.0444792	-49.8843	0.08762	-49.9016	0.24759	-49.9118	0.360854	-49.9373	0.492164	-49.9285	0.608994	-49.9535	0.754
		-49.8646	-0.297277	-49.8996	-0.170781	-49.8707	-0.0449183	-49.8511	0.08738	-49.8682	0.24691	-49.8784	0.360408	-49.9041	0.491532	-49.8953	0.608297	-49.9203	0.753617
		-49.8314	-0.297506	-49.8664	-0.171121	-49.8374	-0.0452136	-49.8178	0.08728	-49.8347	0.24624	-49.8448	0.36014	-49.8708	0.490959	-49.8622	0.607778	-49.887	0.753259
		-49.7982	-0.297607	-49.8331	-0.171314	-49.8041	-0.0453904	-49.7845	0.08728	-49.8013	0.24575	-49.8115	0.36001	-49.8375	0.490595	-49.8291	0.607411	-49.8538	0.753031
		-49.765	-0.297606	-49.7998	-0.171388	-49.771	-0.0455146	-49.7512	0.08731	-49.7679	0.24542	-49.7779	0.359979	-49.8041	0.49042	-49.7959	0.607148	-49.8205	0.752909
		-49.7318	-0.297558	-49.7664	-0.171375	-49.7379	-0.0456089	-49.718	0.08734	-49.7345	0.24524	-49.7443	0.359961	-49.7707	0.490359	-49.7627	0.606935	-49.7871	0.75285
		-49.6986	-0.297499	-49.7331	-0.171303	-49.7047	-0.0456752	-49.6848	0.08734	-49.7011	0.24517	-49.7109	0.359928	-49.7373	0.490348	-49.7294	0.606748	-49.7539	0.752813
		-49.6653	-0.297437	-49.6997	-0.1712	-49.6714	-0.0457112	-49.6515	0.08733	-49.6677	0.24517	-49.6773	0.359852	-49.7039	0.490333	-49.6962	0.606575	-49.7205	0.752783
		-49.632	-0.297373	-49.6663	-0.171077	-49.6383	-0.045745	-49.6181	0.08731	-49.6344	0.24521	-49.6439	0.359734	-49.6705	0.490306	-49.6631	0.606424	-49.6872	0.752758
		-49.5988	-0.297334	-49.6329	-0.170948	-49.6051	-0.0457918	-49.5848	0.08725	-49.601	0.24528	-49.6105	0.359737	-49.6371	0.490271	-49.6299	0.60628	-49.6538	0.752739
		-49.5658	-0.297349	-49.5994	-0.170821	-49.5718	-0.0458462	-49.5515	0.08719	-49.5676	0.24535	-49.577	0.35952	-49.6038	0.490238	-49.5966	0.606149	-49.6206	0.752719
		-49.5325	-0.297423	-49.566	-0.170723	-49.5386	-0.0458704	-49.5182	0.08712	-49.5342	0.24539	-49.5436	0.359511	-49.5705	0.490213	-49.5633	0.606031	-49.5873	0.752697
		-49.4993	-0.297522	-49.5326	-0.170667	-49.5054	-0.0458569	-49.4849	0.08708	-49.5007	0.2454	-49.5102	0.359563	-49.5371	0.490198	-49.5301	0.605934	-49.554	0.752669
		-49.4661	-0.297609	-49.4992	-0.170655	-49.4721	-0.0458113	-49.4515	0.08703	-49.4673	0.24536	-49.4768	0.359658	-49.5037	0.490202	-49.4969	0.605857	-49.5206	0.752635
		-49.433	-0.29764	-49.4658	-0.170653	-49.4389	-0.045759	-49.4183	0.08695	-49.4338	0.24527	-49.4432	0.359798	-49.4703	0.49023	-49.4636	0.605807	-49.4872	0.752598
		-49.3998	-0.297623	-49.4324	-0.170644	-49.4057	-0.0457032	-49.385	0.08686	-49.4004	0.24514	-49.4096	0.359943	-49.4369	0.490282	-49.4304	0.60577	-49.4538	0.752559
		-49.3666	-0.297567	-49.399	-0.170618	-49.3725	-0.0456418	-49.3516	0.0868	-49.3671	0.24498	-49.376	0.360041	-49.4035	0.49034	-49.3972	0.605792	-49.4204	0.752522
		-49.3334	-0.297466	-49.3656	-0.170584	-49.3392	-0.0455678	-49.3183	0.08679	-49.3337	0.2448	-49.3426	0.360058	-49.3701	0.490391	-49.3639	0.605848	-49.387	0.752487
		-49.3001	-0.297323	-49.3322	-0.170529	-49.3059	-0.0454972	-49.2851	0.08682	-49.3004	0.24464	-49.3091	0.360089	-49.3367	0.490426	-49.3306	0.605933	-49.3536	0.752457
		-49.2668	-0.297341	-49.2987	-0.170445	-49.2727	-0.0454409	-49.2519	0.08688	-49.267	0.24453	-49.2757	0.360143	-49.3032	0.490451	-49.2974	0.606055	-49.3203	0.752441
		-49.2335	-0.297024	-49.2652	-0.170328	-49.2395	-0.045416	-49.2186	0.087	-49.2336	0.24449	-49.2423	0.36005	-49.2699	0.49047	-49.2641	0.60621	-49.2869	0.75245
		-49.2005	-0.296966	-49.2321	-0.170212	-49.2066	-0.0453998	-49.1855	0.08716	-49.2005	0.24451	-49.2091	0.360218	-49.2368	0.490485	-49.2312	0.606108	-49.2539	0.752481
		-49.1674	-0.296987	-49.1988	-0.170121	-49.1733	-0.0453704	-49.1521	0.08735	-49.1672	0.24459	-49.1756	0.360431	-49.2035	0.490499	-49.1979	0.606516	-49.2205	0.75252
		-49.1341	-0.297056	-49.1653	-0.170067	-49.1401	-0.0453161	-49.1187	0.08749	-49.1338	0.24472	-49.1421	0.360575	-49.1701	0.490531	-49.1647	0.606584	-49.1872	0.752551
		-49.1009	-0.297138	-49.1319	-0.170023	-49.1068	-0.0452557	-49.0854	0.08758	-49.1003	0.24489	-49.1084	0.360706	-49.1367	0.490596	-49.1314	0.606603	-49.1538	0.752575
		-49.0677	-0.297233	-49.0984	-0.169977	-49.0735	-0.0452072	-49.0521	0.08761	-49.0668	0.24508	-49.0748	0.360847	-49.1033	0.490696	-49.0982	0.606589	-49.1204	0.752597
		-49.0345	-0.297331	-49.065	-0.16993	-49.0402	-0.045178	-49.0187	0.08761	-49.0334	0.24525	-49.0412	0.361252	-49.0699	0.490817	-49.0648	0.606531	-49.0871	0.752622
		-49.0012	-0.297432	-49.0315	-0.169898	-49.0069	-0.045156	-48.9854	0.08758	-48.9999	0.24536	-49.0077	0.361164	-49.0365	0.490942	-49.0316	0.606427	-49.0537	0.752651
		-48.968	-0.297497	-48.998	-0.169875	-48.9737	-0.0451526	-48.9521	0.08751	-48.9665	0.2454	-48.9742	0.360998	-49.003	0.491057	-48.9982	0.606294	-49.0203	0.752682
		-48.9348	-0.29752	-48.9646	-0.169863	-48.9404	-0.0451836	-48.9188	0.08744	-48.933	0.24539	-48.9408	0.360813	-48.9696	0.491152	-48.965	0.606163	-48.987	0.752726
		-48.9016	-0.297509	-48.9312	-0.169851	-48.9072	-0.0452601	-48.8854	0.08738	-48.8995	0.24534	-48.9073	0.360657	-48.9362	0.491217	-48.9317	0.606048	-48.9536	0.752773
		-48.8684	-0.297489	-48.8977	-0.169848	-48.874	-0.0453654	-48.8521	0.08735	-48.8661	0.24526	-48.8738	0.360548	-48.9028	0.49124	-48.8984	0.605944	-48.9201	0.752817
		-48.8352	-0.297448	-48.8643	-0.169873	-48.8407	-0.0454739	-48.8187	0.08733	-48.8327	0.24515	-48.8403	0.360491	-48.8695	0.491218	-48.8651	0.605842	-48.8866	0.752863
		-48.802	-0.297392	-48.8309	-0.169918	-48.8075	-0.0455592	-48.7854	0.0873	-48.7993	0.24504	-48.8068	0.360481	-48.8361	0.491159	-48.8318	0.605748	-48.8533	0.752899
		-48.7687	-0.297303	-48.7974	-0.169961	-48.7743	-0.0456176	-48.752	0.08728	-48.7659	0.24494	-48.7732	0.360484	-48.8027	0.491081	-48.7985	0.605662	-48.82	0.752914
		-48.7354	-0.29722	-48.764	-0.170012	-48.741	-0.0456438	-48.7188	0.08726	-48.7323	0.24488	-48.7397	0.360426	-48.7693	0.491005	-48.7651	0.605579	-48.7866	0.752906
		-48.7021	-0.297148	-48.7304	-0.170053	-48.7077	-0.0456477	-48.6855	0.08725	-48.6989	0.24487	-48.7062	0.360301	-48.7359	0.490943	-48.7318	0.605496	-48.7532	0.752867
		-48.6688	-0.297109	-48.697	-0.170064	-48.6744	-0.0456341	-48.6521	0.08723	-48.6654	0.2449	-48.6727	0.360108	-48.7025	0.490911	-48.6985	0.605424	-48.7198	0.752796
		-48.6356	-0.297106	-48.6635	-0.170273	-48.6411	-0.045615	-48.6188	0.08721	-48.632	0.24494	-48.6392	0.36008	-48.6691	0.490914	-48.6651	0.605373	-48.6864	0.752704
		-48.6024	-0.297164	-48.6301	-0.170249	-48.6078	-0.0456078	-48.5855	0.08718	-48.5986	0.24498	-48.6058	0.359964	-48.6358	0.490949	-48.6319	0.605343	-48.6531	0.752548
		-48.5692	-0.297273	-48.5967	-0.169985	-48.5745	-0.0456352	-48.5521	0.08714	-48.5651	0.24504	-48.5724	0.359615	-48.6023	0.491007	-48.5986	0.605325	-48.6197	0.752385
		-48.5359	-0.297426	-48.5632	-0.169953	-48.5412	-0.0457056	-48.5188	0.08711	-48.5316	0.24512	-48.539	0.359585	-48.569	0.491075	-48.5654	0.605321	-48.5863	0.752224
		-48.5027	-0.297588	-48.5296	-0.169905	-48.508	-0.045821	-48.4855	0.08708	-48.4982	0.2452	-48.5056	0.359655	-48.5354	0.491144	-48.5321	0.605337	-48.5529	0.752067
		-48.4694	-0.297762	-48.4962	-0.169868	-48.4747	-0.045966	-48.4522	0.08705	-48.4648	0.24528	-48.4721	0.359837	-48.502	0.491202	-48.4987	0.605373	-48.5196	0.751917
		-48.4362	-0.297941	-48.4627	-0.169899	-48.4415	-0.0461238	-48.4188	0.08703	-48.4314	0.24534	-48.4386	0.360098	-48.4686	0.491231	-48.4654	0.605416	-48.4862	0.751784
		-48.4031	-0.298111	-48.4293	-0.169993	-48.4083	-0.0462738	-48.3855	0.08703	-48.3979	0.24539	-48.4052	0.360367	-48.4352	0.491218	-48.432	0.605455	-48.4528	0.751674
		-48.3698	-0.298256	-48.3957	-0.170128	-48.375	-0.0463922	-48.3521	0.08703	-48.3644	0.24544	-48.3717	0.360327	-48.4018	0.491156	-48.3987	0.605483	-48.4194	0.751592
		-48.3366	-0.298381	-48.3623	-0.170269	-48.3418	-0.046477	-48.3188	0.08703	-48.3309	0.24549	-48.3381	0.360467	-48.3684	0.491059	-48.3654	0.605505	-48.386	0.751527
		-48.3033	-0.298505	-48.3289	-0.170421	-48.3086	-0.0465375	-48.2854	0.08702	-48.2975	0.24552	-48.3046	0.360557	-48.335	0.490943	-48.3321	0.605518	-48.3526	0.751475
		-48.2701	-0.298646	-48.2955	-0.170608	-48.2753	-0.0465748	-48.2521	0.08701	-48.264	0.24553	-48.2711	0.360584	-48.3016	0.490818	-48.2987	0.605529	-48.3193	0.751424
		-48.237	-0.298789	-48.2621	-0.170782	-48.242	-0.0465868	-48.2188	0.087	-48.2305	0.24553	-48.2377	0.360536	-48.2682	0.490687	-48.2654	0.60554	-48.2859	0.751368
		-48.2038	-0.298919	-48.2287	-0.170901	-48.2087	-0.046577	-48.1855	0.08698	-48.197	0.24551	-48.2042	0.360413	-48.2349	0.490559	-48.232	0.605553	-48.2526	0.751298
		-48.1706	-0.299038	-48.1953	-0.170958	-48.1754	-0.0465481	-48.1521	0.08696	-48.1636	0.24549	-48.1708	0.360226	-48.2015	0.490464	-48.1987	0.605565	-48.2192	0.75122
		-48.1374	-0.299144	-48.162	-0.170966	-48.1422	-0.046531	-48.1188	0.08696	-48.1301	0.24546	-48.1374	0.360002	-48.1681	0.490391	-48.1653	0.605576	-48.1858	0.751201
		-48.1043	-0.299228	-48.1286	-0.170674	-48.1089	-0.0465071	-48.0855	0.08696	-48.0966	0.24541	-48.104	0.359766	-48.1348	0.490347	-48.132	0.605587	-48.1525	0.751173
		-48.0711	-0.299277	-48.0951	-0.17073	-48.0757	-0.0464596	-48.0521	0.08696	-48.0631	0.24534	-48.0705	0.359541	-48.1014	0.490326	-48.0986	0.605604	-48.1191	0.75117
		-48.0379	-0.299278	-48.0617	-0.170493	-48.0424	-0.0463793	-48.0187	0.08689	-48.0296	0.24526	-48.0371	0.359357	-48.0681	0.490321	-48.0652	0.605613	-48.0857	0.751185
		-48.0047	-0.29925	-48.0283	-0.170505	-48.009	-0.0463171	-47.9854	0.08686	-47.9961	0.24518	-48.0037	0.359226	-48.0347	0.49033	-48.0318	0.60561	-48.0523	0.751207
		-47.9714	-0.299212	-47.9948	-0.170518	-47.9757	-0.046058	-47.952	0.08683	-47.9626	0.24511	-47.9703	0.359155	-48.0014	0.490346	-47.9985	0.605595	-48.019	0.751242
		-47.9382	-0.299184	-47.9614	-0.17053	-47.9424	-0.0460607	-47.9187	0.08679	-47.9292	0.24504	-47.9369	0.359129	-47.968	0.490665	-47.9651	0.605577	-47.9856	0.751302
		-47.9049	-0.299176	-47.928	-0.170541	-47.9091	-0.0460682	-47.8854	0.08676	-47.8957	0.24499	-47.9035	0.359142	-47.9346	0.490666	-47.9318	0.605563	-47.9522	0.751393
		-47.8716	-0.299205	-47.8946	-0.17055	-47.8757	-0.0460853	-47.8522	0.08672	-47.8622	0.24497	-47.87	0.359193	-47.9012	0.490664	-47.8985	0.60556	-47.9188	0.751503
		-47.8384	-0.299284	-47.8611	-0.17056	-47.8424	-0.0461098	-47.8189	0.08668	-47.8287	0.24497	-47.8366	0.359268	-47.8678	0.490656	-47.8652	0.605573	-47.8854	0.751593
		-47.8052	-0.299436	-47.8277	-0.170554	-47.809	-0.0461405	-47.7856	0.08665	-47.7953	0.24499	-47.8032	0.359333	-47.8345	0.49064	-47.8319	0.605607	-47.852	0.751651
		-47.772	-0.299637	-47.7943	-0.170577	-47.7757	-0.0461731	-47.7522	0.08662	-47.7618	0.24502	-47.7698	0.35936	-47.8011	0.49062	-47.7985	0.605623	-47.8186	0.751682
		-47.7388	-0.299861	-47.7609	-0.170598	-47.7424	-0.046207	-47.7189	0.0866	-47.7284	0.24506	-47.7364	0.359346	-47.7676	0.490598	-47.7652	0.605634	-47.7852	0.751701
		-47.7057	-0.30008	-47.7275	-0.170619	-47.7091	-0.0462379	-47.6856	0.08658	-47.6949	0.24509	-47.7029	0.359307	-47.7343	0.490575	-47.7317	0.605635	-47.7518	0.751699
		-47.6725	-0.30026	-47.6941	-0.170638	-47.6758	-0.0462633	-47.6523	0.08657	-47.6615	0.24512	-47.6696	0.359249	-47.7009	0.490554	-47.6983	0.60563	-47.7185	0.751663
		-47.6393	-0.30041	-47.6607	-0.170657	-47.6425	-0.0462814	-47.619	0.08656	-47.6281	0.24516	-47.6362	0.359171	-47.6675	0.490537	-47.6648	0.605618	-47.6851	0.751589
		-47.6062	-0.30049	-47.6272	-0.170674	-47.6091	-0.0462925	-47.5856	0.08655	-47.5947	0.24519	-47.6028	0.359076	-47.6341	0.490521	-47.6314	0.605599	-47.6518	0.751496
		-47.573	-0.30049	-47.5938	-0.170688	-47.5758	-0.0462991	-47.5523	0.08655	-47.5613	0.24522	-47.5694	0.358982	-47.6007	0.490509	-47.5981	0.605579	-47.6184	0.751397
		-47.5398	-0.30044	-47.5604	-0.170699	-47.5424	-0.0463057	-47.5189	0.08655	-47.5278	0.24528	-47.536	0.358921	-47.5673	0.490498	-47.5647	0.605561	-47.5851	0.751313
		-47.5066	-0.30035	-47.527	-0.17071	-47.509	-0.0463139	-47.4856	0.08655	-47.4943	0.24538	-47.5026	0.3589	-47.5339	0.490489	-47.5312	0.605546	-47.5517	0.751242
		-47.4734	-0.30025	-47.4936	-0.170725	-47.4756	-0.0463247	-47.4522	0.08654	-47.4608	0.24551	-47.4693	0.358919	-47.5004	0.490479	-47.4979	0.605533	-47.5184	0.751174
		-47.4402	-0.30016	-47.4602	-0.170745	-47.4422	-0.0463375	-47.4188	0.08654	-47.4273	0.24564	-47.4359	0.358968	-47.4671	0.490467	-47.4645	0.605522	-47.4851	0.751099
		-47.407	-0.30007	-47.4268	-0.17077	-47.4088	-0.0463517	-47.3854	0.08654	-47.3938	0.24576	-47.4025	0.35904	-47.4337	0.490449	-47.4311	0.60551	-47.4517	0.751018
		-47.3737	-0.30003	-47.3934	-0.170798	-47.3754	-0.046366	-47.352	0.08653	-47.3603	0.24553	-47.3692	0.359024	-47.4004	0.490429	-47.3977	0.605488	-47.4184	0.750944
		-47.3406	-0.30002	-47.36	-0.170831	-47.342	-0.0463784	-47.3186	0.08652	-47.3268	0.24526	-47.3358	0.359036	-47.367	0.490405	-47.3643	0.605452	-47.3851	0.750875
		-47.3073	-0.30005	-47.3266	-0.170869	-47.3086	-0.046389	-47.2852	0.08651	-47.2934	0.24526	-47.3023	0.359048	-47.3337	0.490383	-47.3309	0.605408	-47.3517	0.750799
		-47.2741	-0.30011	-47.2933	-0.170909	-47.2752	-0.0464012	-47.2519	0.08648	-47.2599	0.24525	-47.2689	0.359065	-47.3004	0.490364	-47.2974	0.605369	-47.3184	0.750707
		-47.2408	-0.30018	-47.2599	-0.170946	-47.2418	-0.0464158	-47.2185	0.08645	-47.2264	0.24523	-47.2356	0.358982	-47.267	0.490347	-47.2641	0.605342	-47.285	0.750597
		-47.2076	-0.30027	-47.2265	-0.170977	-47.2083	-0.0464323	-47.1852	0.08642	-47.193	0.24521	-47.2022	0.358919	-47.2336	0.490334	-47.2307	0.605332	-47.2517	0.750474
		-47.1744	-0.30037	-47.1932	-0.171001	-47.175	-0.0464493	-47.1519	0.0864	-47.1596	0.24519	-47.1688	0.358899	-47.2002	0.490329	-47.1973	0.605335	-47.2183	0.750353
		-47.1412	-0.30048	-47.1598	-0.17102	-47.1416	-0.0464671	-47.1186	0.08644	-47.1262	0.24518	-47.1354	0.358868	-47.1668	0.490331	-47.164	0.605348	-47.185	0.75025
		-47.108	-0.30057	-47.1265	-0.171032	-47.1083	-0.0464917	-47.0852	0.08643	-47.0928	0.24516	-47.1019	0.358827	-47.1334	0.490429	-47.1306	0.605364	-47.1516	0.75018
		-47.0747	-0.30064	-47.0932	-0.171038	-47.0749	-0.0465062	-47.0519	0.08641	-47.0594	0.24516	-47.0686	0.358781	-47.0999	0.490423	-47.0971	0.605426	-47.1181	0.750154
		-47.0415	-0.30068	-47.0598	-0.171039	-47.0415	-0.0465158	-47.0185	0.08641	-47.026	0.24515	-47.0353	0.358724	-47.0665	0.490413	-47.0637	0.605449	-47.0847	0.750169
		-47.0083	-0.30071	-47.0265	-0.171039	-47.0081	-0.0465197	-46.9851	0.0864	-46.9926	0.24515	-47.002	0.358663	-47.0332	0.490401	-47.0303	0.605436	-47.0514	0.750219
		-46.9751	-0.3007	-46.9931	-0.171039	-46.9747	-0.0465156	-46.9517	0.08639	-46.9592	0.24514	-46.9687	0.358606	-46.9998	0.490388	-46.997	0.605431	-47.0181	0.750298
		-46.9418	-0.30068	-46.9597	-0.171038	-46.9412	-0.0465059	-46.9183	0.08639	-46.9258	0.24503	-46.9354	0.358561	-46.9664	0.490451	-46.9636	0.605428	-46.9848	0.750396
		-46.9085	-0.30062	-46.9264	-0.171037	-46.9077	-0.0464921	-46.885	0.08638	-46.8924	0.24501	-46.9021	0.358528	-46.933	0.490438	-46.9302	0.605424	-46.9514	0.750507
		-46.8753	-0.30054	-46.8931	-0.171038	-46.8742	-0.0464775	-46.8516	0.08637	-46.8591	0.245	-46.8687	0.358504	-46.8996	0.490424	-46.8969	0.605418	-46.9181	0.750616
		-46.842	-0.30045	-46.8597	-0.171042	-46.8408	-0.0464624	-46.8182	0.08635	-46.8257	0.24491	-46.8354	0.358486	-46.8663	0.49041	-46.8635	0.605414	-46.8847	0.750519
		-46.8088	-0.30037	-46.8262	-0.171047	-46.8073	-0.0464483	-46.7849	0.08633	-46.7924	0.24487	-46.8021	0.358473	-46.8329	0.490396	-46.8302	0.605408	-46.8514	0.750578
		-46.7755	-0.3003	-46.7928	-0.171052	-46.7738	-0.0464378	-46.7515	0.08631	-46.759	0.24485	-46.7687	0.358427	-46.7995	0.490382	-46.7968	0.605403	-46.818	0.750634
		-46.7422	-0.30022	-46.7595	-0.171057	-46.7404	-0.0464321	-46.7182	0.08628	-46.7257	0.24482	-46.7354	0.358336	-46.7661	0.490369	-46.7634	0.605397	-46.7847	0.750709
		-46.7089	-0.30015	-46.7261	-0.171062	-46.7069	-0.0464322	-46.6849	0.08626	-46.6923	0.2448	-46.702	0.358306	-46.7326	0.490359	-46.73	0.605391	-46.7514	0.750682
		-46.6756	-0.3001	-46.6927	-0.171069	-46.6735	-0.0464291	-46.6516	0.08623	-46.6591	0.24478	-46.6687	0.358275	-46.6992	0.490353	-46.6966	0.605387	-46.7181	0.750662
		-46.6423	-0.30007	-46.6594	-0.171075	-46.6401	-0.0464632	-46.6183	0.0862	-46.6258	0.24475	-46.6354	0.358241	-46.6659	0.49035	-46.6632	0.605382	-46.6848	0.750646
		-46.609	-0.30012	-46.626	-0.17108	-46.6066	-0.04646	-46.5849	0.08618	-46.5925	0.24473	-46.6021	0.358206	-46.6325	0.490347	-46.6298	0.605377	-46.6515	0.750628
		-46.5756	-0.3001	-46.5926	-0.171082	-46.5732	-0.0464553	-46.5516	0.08616	-46.5591	0.24471	-46.5688	0.358172	-46.5991	0.490344	-46.5964	0.605371	-46.6182	0.750605
		-46.5423	-0.30008	-46.5592	-0.170996	-46.5397	-0.0464487	-46.5182	0.08614	-46.5258	0.24469	-46.5357	0.358141	-46.5656	0.490344	-46.5629	0.605365	-46.5849	0.750582
		-46.5089	-0.30006	-46.5258	-0.170989	-46.5062	-0.046441	-46.4848	0.08613	-46.4925	0.24467	-46.5025	0.35811	-46.5322	0.490347	-46.5295	0.605359	-46.5516	0.750558
		-46.4756	-0.30004	-46.4924	-0.170984	-46.4728	-0.0464331	-46.4515	0.08611	-46.4592	0.24465	-46.4692	0.35808	-46.4989	0.490354	-46.4961	0.605353	-46.5183	0.750532
		-46.4423	-0.30003	-46.459	-0.170981	-46.4393	-0.0464251	-46.4181	0.08609	-46.4258	0.24463	-46.4357	0.358052	-46.4654	0.490362	-46.4627	0.605347	-46.485	0.750507
		-46.4089	-0.30002	-46.4256	-0.170981	-46.4058	-0.0464173	-46.3847	0.08607	-46.3925	0.24461	-46.4023	0.358025	-46.4321	0.490372	-46.4293	0.605341	-46.4517	0.750491
		-46.3756	-0.30002	-46.3923	-0.170985	-46.3723	-0.0464119	-46.3513	0.08605	-46.3593	0.24459	-46.3691	0.357996	-46.3987	0.490382	-46.3959	0.605337	-46.4183	0.750487
		-46.3422	-0.30002	-46.3589	-0.170987	-46.3389	-0.0464101	-46.318	0.08603	-46.326	0.24457	-46.3357	0.357968	-46.3652	0.490399	-46.3625	0.605336	-46.385	0.750495
		-46.3089	-0.30002	-46.3255	-0.170996	-46.3054	-0.0464132	-46.2846	0.08601	-46.2927	0.24455	-46.3024	0.357935	-46.3318	0.490405	-46.3291	0.605337	-46.3517	0.75051
		-46.2755	-0.30002	-46.2921	-0.17101	-46.2719	-0.0464208	-46.2513	0.086	-46.2595	0.24453	-46.2691	0.357895	-46.2984	0.490415	-46.2957	0.60534	-46.3184	0.75053
		-46.2421	-0.30002	-46.2587	-0.171027	-46.2384	-0.0464328	-46.2179	0.08598	-46.2262	0.24451	-46.2359	0.357857	-46.2649	0.490419	-46.2624	0.605343	-46.2852	0.750554
		-46.2087	-0.30003	-46.2253	-0.171046	-46.2049	-0.046448	-46.1845	0.08597	-46.1929	0.24448	-46.2026	0.35782	-46.2316	0.490415	-46.229	0.605346	-46.2519	0.750581
		-46.1754	-0.30003	-46.192	-0.171065	-46.1715	-0.0464652	-46.1511	0.08596	-46.1597	0.24445	-46.1693	0.357786	-46.1982	0.490411	-46.1956	0.605348	-46.2186	0.750605
		-46.142	-0.30002	-46.1586	-0.171083	-46.138	-0.0464823	-46.1178	0.08595	-46.1264	0.24442	-46.1361	0.357755	-46.1649	0.490405	-46.1623	0.605348	-46.1853	0.750622
		-46.1086	-0.30002	-46.1252	-0.17109	-46.1046	-0.0464985	-46.0844	0.08594	-46.0932	0.24439	-46.1028	0.357725	-46.1315	0.490399	-46.1289	0.605344	-46.1521	0.750627
		-46.0752	-0.3	-46.0918	-0.171106	-46.0712	-0.0465121	-46.0511	0.08593	-46.06	0.24437	-46.0695	0.357696	-46.0982	0.490393	-46.0956	0.605338	-46.1187	0.750623
		-46.0419	-0.299984	-46.0584	-0.171119	-46.0378	-0.046524	-46.0178	0.08591	-46.0267	0.24435	-46.0362	0.357664	-46.0648	0.490389	-46.0622	0.605327	-46.0855	0.750613
		-46.0085	-0.299957	-46.0251	-0.17113	-46.0043	-0.0465254	-45.9844	0.0859	-45.9936	0.24433	-46.0029	0.357631	-46.0314	0.490387	-46.0288	0.605312	-46.0522	0.750597
		-45.9751	-0.299928	-45.9917	-0.171138	-45.9708	-0.0465311	-45.9511	0.08588	-45.9604	0.24431	-45.9697	0.357595	-45.998	0.490385	-45.9954	0.605295	-46.0189	0.750578
		-45.9417	-0.299899	-45.9584	-0.171143	-45.9374	-0.0465453	-45.9177	0.08587	-45.9271	0.24429	-45.9364	0.357555	-45.9648	0.490385	-45.962	0.605277	-45.9856	0.750556
		-45.9083	-0.299873	-45.925	-0.171145	-45.904	-0.0465588	-45.8843	0.08585	-45.8938	0.24428	-45.9031	0.357513	-45.9314	0.490386	-45.9287	0.605258	-45.9524	0.750535
		-45.8748	-0.299851	-45.8917	-0.171144	-45.8706	-0.0465723	-45.8511	0.08582	-45.8606	0.24425	-45.8698	0.357471	-45.8981	0.490388	-45.8952	0.605242	-45.9191	0.750518
		-45.8413	-0.299833	-45.8583	-0.171137	-45.8372	-0.0465862	-45.8177	0.0858	-45.8274	0.24422	-45.8366	0.357432	-45.8647	0.49041	-45.8618	0.605229	-45.8858	0.750508
		-45.8079	-0.299816	-45.8249	-0.171126	-45.8038	-0.0465998	-45.7844	0.08577	-45.7942	0.24418	-45.8033	0.357395	-45.8314	0.490414	-45.8284	0.60522	-45.8524	0.750504
		-45.7745	-0.299803	-45.7916	-0.171112	-45.7704	-0.0466117	-45.751	0.08575	-45.7609	0.24414	-45.77	0.357359	-45.798	0.490414	-45.7951	0.605215	-45.8192	0.750506
		-45.7411	-0.299795	-45.7581	-0.171098	-45.737	-0.0466222	-45.7177	0.08573	-45.7277	0.2441	-45.7367	0.357326	-45.7647	0.490409	-45.7616	0.605215	-45.7859	0.750515
		-45.7077	-0.299791	-45.7247	-0.171085	-45.7036	-0.0466324	-45.6845	0.0857	-45.6944	0.24405	-45.7034	0.357294	-45.7313	0.490399	-45.7282	0.605218	-45.7527	0.750527
		-45.6742	-0.299788	-45.6912	-0.171073	-45.6701	-0.0466427	-45.6512	0.0857	-45.6612	0.24401	-45.6701	0.357267	-45.698	0.49039	-45.6948	0.605226	-45.7194	0.75054
		-45.6408	-0.299786	-45.6579	-0.171064	-45.6367	-0.046652	-45.6178	0.08569	-45.6281	0.24396	-45.6368	0.357241	-45.6647	0.490364	-45.6615	0.605235	-45.6863	0.750557
		-45.6074	-0.299781	-45.6245	-0.171058	-45.6032	-0.0466574	-45.5844	0.08569	-45.5948	0.24393	-45.6036	0.357218	-45.6314	0.490336	-45.6281	0.605239	-45.653	0.750575
		-45.574	-0.299774	-45.5911	-0.171054	-45.5698	-0.0466587	-45.551	0.08569	-45.5616	0.2439	-45.5703	0.357195	-45.5981	0.490309	-45.5948	0.605246	-45.6198	0.750597
		-45.5406	-0.299765	-45.5578	-0.17105	-45.5364	-0.0466567	-45.5176	0.08569	-45.5284	0.24388	-45.537	0.357175	-45.5648	0.490282	-45.5614	0.605252	-45.5865	0.750619
		-45.5072	-0.299754	-45.5244	-0.171038	-45.503	-0.0466525	-45.4843	0.08568	-45.4952	0.24385	-45.5037	0.357155	-45.5315	0.490258	-45.5279	0.605259	-45.5532	0.750643
		-45.4737	-0.299739	-45.491	-0.171019	-45.4697	-0.0466469	-45.4509	0.08566	-45.4619	0.24383	-45.4705	0.357133	-45.4982	0.490235	-45.4945	0.605268	-45.52	0.750669
		-45.4402	-0.299716	-45.4577	-0.170999	-45.4363	-0.0466409	-45.4176	0.08565	-45.4287	0.2438	-45.4372	0.357106	-45.4649	0.490215	-45.4611	0.605278	-45.4867	0.7507
		-45.4067	-0.299686	-45.4243	-0.170977	-45.4029	-0.0466362	-45.3843	0.08563	-45.3955	0.24377	-45.4039	0.357074	-45.4315	0.490195	-45.4277	0.605288	-45.4534	0.750734
		-45.3733	-0.29965	-45.3909	-0.170971	-45.3695	-0.0466358	-45.3509	0.08561	-45.3623	0.24373	-45.3706	0.357038	-45.3982	0.490173	-45.3944	0.605299	-45.4202	0.75077
		-45.3398	-0.299613	-45.3575	-0.170981	-45.3361	-0.0466392	-45.3176	0.08559	-45.3291	0.2437	-45.3373	0.356998	-45.3649	0.490147	-45.361	0.605316	-45.3869	0.750808
		-45.3063	-0.299578	-45.3242	-0.17099	-45.3026	-0.0466462	-45.2842	0.08557	-45.2959	0.24366	-45.3041	0.356958	-45.3316	0.490117	-45.3276	0.605328	-45.3536	0.750849
		-45.2728	-0.299544	-45.2907	-0.171001	-45.2692	-0.0466548	-45.2508	0.08555	-45.2627	0.24363	-45.2708	0.35692	-45.2984	0.490084	-45.2943	0.605343	-45.3203	0.750891
		-45.2391	-0.29951	-45.2574	-0.171012	-45.2358	-0.0466648	-45.2174	0.08553	-45.2295	0.2436	-45.2376	0.356887	-45.2651	0.49005	-45.261	0.605358	-45.287	0.750935
		-45.2057	-0.299476	-45.224	-0.171021	-45.2025	-0.0466763	-45.1841	0.08552	-45.1962	0.24357	-45.2044	0.35686	-45.2318	0.490019	-45.2276	0.605369	-45.2537	0.750982
		-45.1722	-0.299443	-45.1906	-0.171027	-45.169	-0.0466888	-45.1507	0.08551	-45.163	0.24355	-45.1711	0.35684	-45.1985	0.489991	-45.1942	0.60538	-45.2204	0.751033
		-45.1387	-0.299412	-45.1572	-0.171028	-45.1356	-0.0467017	-45.1174	0.08551	-45.1297	0.24353	-45.1378	0.356826	-45.1653	0.489966	-45.1608	0.605397	-45.1872	0.751088
		-45.1052	-0.299384	-45.1239	-0.171024	-45.1022	-0.0467148	-45.084	0.08551	-45.0964	0.24351	-45.1046	0.356813	-45.132	0.489945	-45.1274	0.605418	-45.1538	0.751148
		-45.0717	-0.29936	-45.0905	-0.171019	-45.0688	-0.0467283	-45.0507	0.08551	-45.0632	0.2435	-45.0713	0.356796	-45.0987	0.489927	-45.094	0.605443	-45.1206	0.751212
		-45.0381	-0.299342	-45.0571	-0.171014	-45.0354	-0.0467428	-45.0172	0.08551	-45.0299	0.24349	-45.0381	0.356778	-45.0654	0.489911	-45.0606	0.605466	-45.0872	0.751279
		-45.0046	-0.299332	-45.0237	-0.171011	-45.002	-0.0467574	-44.9839	0.08551	-44.9967	0.24347	-45.0048	0.356761	-45.0321	0.489894	-45.0272	0.605489	-45.0539	0.751346
		-44.9711	-0.299336	-44.9903	-0.171008	-44.9687	-0.0467709	-44.9505	0.08551	-44.9635	0.24345	-44.9715	0.356744	-44.9988	0.489874	-44.9938	0.605508	-45.0207	0.751412
		-44.9377	-0.299353	-44.9569	-0.171006	-44.9353	-0.0467817	-44.9171	0.0855	-44.9302	0.24344	-44.9382	0.356726	-44.9655	0.48985	-44.9605	0.605521	-44.9873	0.751478
		-44.9042	-0.299375	-44.9235	-0.171006	-44.9019	-0.0467908	-44.8838	0.0855	-44.8969	0.24341	-44.9048	0.356708	-44.9322	0.489822	-44.927	0.605524	-44.954	0.751539
		-44.8708	-0.299397	-44.8901	-0.171008	-44.8685	-0.0468002	-44.8504	0.08549	-44.8636	0.24339	-44.8714	0.356692	-44.8989	0.489792	-44.8936	0.60552	-44.9208	0.75159
		-44.8374	-0.299414	-44.8567	-0.171011	-44.8351	-0.046812	-44.817	0.08548	-44.8304	0.24337	-44.838	0.35668	-44.8656	0.489761	-44.8603	0.605509	-44.8875	0.751627
		-44.8039	-0.299426	-44.8233	-0.171011	-44.8016	-0.0468264	-44.7837	0.08548	-44.7972	0.24333	-44.8047	0.356671	-44.8323	0.489729	-44.8268	0.605496	-44.8543	0.751654
		-44.7704	-0.299431	-44.7899	-0.171009	-44.7681	-0.046843	-44.7503	0.08547	-44.7639	0.2433	-44.7714	0.356659	-44.7991	0.489697	-44.7934	0.605482	-44.821	0.751673
		-44.7368	-0.29943	-44.7566	-0.171004	-44.7347	-0.0468625	-44.717	0.08547	-44.7306	0.24328	-44.7381	0.356643	-44.7658	0.489664	-44.7601	0.605469	-44.7877	0.751687
		-44.7034	-0.299426	-44.7232	-0.170997	-44.7014	-0.046885	-44.6836	0.08547	-44.6974	0.24325	-44.7048	0.356626	-44.7325	0.489634	-44.7267	0.60546	-44.7544	0.751697
		-44.6699	-0.299426	-44.6898	-0.170988	-44.668	-0.0469087	-44.6502	0.08546	-44.6641	0.24322	-44.6715	0.356604	-44.6993	0.489607	-44.6934	0.60546	-44.7211	0.751704
		-44.6364	-0.29943	-44.6564	-0.170976	-44.6346	-0.0469304	-44.6168	0.08546	-44.6308	0.24319	-44.6382	0.356583	-44.666	0.489585	-44.66	0.605467	-44.6878	0.751711
		-44.603	-0.299437	-44.623	-0.170961	-44.6013	-0.0469463	-44.5835	0.08545	-44.5975	0.24316	-44.605	0.356564	-44.6328	0.489567	-44.6267	0.605481	-44.6545	0.75172
		-44.5695	-0.299445	-44.5897	-0.170947	-44.5679	-0.0469546	-44.5502	0.08544	-44.5643	0.24313	-44.5717	0.356544	-44.5996	0.489554	-44.5932	0.605499	-44.6211	0.751731
		-44.5361	-0.299452	-44.5564	-0.170933	-44.5344	-0.0469553	-44.5168	0.08543	-44.5311	0.24311	-44.5384	0.356527	-44.5663	0.489542	-44.5598	0.605519	-44.5877	0.751742
		-44.5026	-0.299463	-44.523	-0.17092	-44.501	-0.0469507	-44.4835	0.08542	-44.4978	0.24309	-44.5051	0.356515	-44.5329	0.489531	-44.5265	0.605541	-44.5544	0.75175
		-44.4691	-0.299477	-44.4896	-0.170909	-44.4676	-0.0469434	-44.4502	0.08542	-44.4646	0.24307	-44.4717	0.356504	-44.4997	0.489519	-44.4931	0.60556	-44.5211	0.751753
		-44.4357	-0.299496	-44.4562	-0.170901	-44.4341	-0.0469361	-44.4169	0.08541	-44.4312	0.24306	-44.4384	0.356496	-44.4663	0.489504	-44.4597	0.605575	-44.4877	0.751748
		-44.4022	-0.299519	-44.4228	-0.170898	-44.4007	-0.0469301	-44.3835	0.08541	-44.3978	0.24305	-44.405	0.356493	-44.433	0.489486	-44.4263	0.605582	-44.4544	0.751733
		-44.3687	-0.299547	-44.3894	-0.170899	-44.3673	-0.0469277	-44.3502	0.08541	-44.3645	0.24305	-44.3716	0.356498	-44.3997	0.489465	-44.3929	0.605584	-44.4211	0.751709
		-44.3353	-0.299584	-44.356	-0.170904	-44.3339	-0.0469288	-44.3167	0.0854	-44.3312	0.24304	-44.3383	0.356503	-44.3665	0.489443	-44.3595	0.60558	-44.3878	0.751675
		-44.3019	-0.29963	-44.3226	-0.170916	-44.3005	-0.046935	-44.2833	0.08539	-44.2978	0.24303	-44.3049	0.356527	-44.3332	0.489422	-44.3262	0.605574	-44.3544	0.751634
		-44.2684	-0.299685	-44.2893	-0.170931	-44.2672	-0.0469443	-44.2499	0.08538	-44.2645	0.24302	-44.2715	0.35656	-44.2998	0.489401	-44.2928	0.605563	-44.3211	0.751592
		-44.235	-0.299746	-44.2559	-0.170948	-44.2338	-0.0469526	-44.2165	0.08537	-44.2312	0.243	-44.2381	0.356595	-44.2665	0.489379	-44.2595	0.605549	-44.2878	0.751551
		-44.2016	-0.29981	-44.2225	-0.170963	-44.2004	-0.0469538	-44.1832	0.08536	-44.1979	0.24298	-44.2047	0.356631	-44.2331	0.489358	-44.2261	0.605532	-44.2544	0.751513
		-44.1682	-0.299872	-44.1891	-0.170974	-44.1671	-0.0469475	-44.1499	0.08535	-44.1646	0.24296	-44.1713	0.356648	-44.1998	0.489335	-44.1927	0.605515	-44.221	0.751477
		-44.1348	-0.299932	-44.1557	-0.170982	-44.1337	-0.0469366	-44.1166	0.08533	-44.1312	0.24294	-44.138	0.356655	-44.1665	0.489314	-44.1593	0.605496	-44.1876	0.751447
		-44.1014	-0.299987	-44.1224	-0.170989	-44.1002	-0.046926	-44.0833	0.08531	-44.0979	0.24292	-44.1046	0.356629	-44.1332	0.489294	-44.126	0.605475	-44.1542	0.751421
		-44.068	-0.30004	-44.089	-0.170993	-44.0667	-0.046915	-44.05	0.08529	-44.0646	0.2429	-44.0712	0.356587	-44.0999	0.489275	-44.0926	0.605452	-44.1208	0.751396
		-44.0346	-0.30009	-44.0556	-0.170997	-44.0331	-0.0469041	-44.0166	0.08527	-44.0313	0.24287	-44.0378	0.356562	-44.0666	0.489256	-44.0592	0.605431	-44.0874	0.751368
		-44.0011	-0.30014	-44.0222	-0.171	-43.9996	-0.046897	-43.9833	0.08526	-43.9979	0.24286	-44.0044	0.356574	-44.0333	0.48924	-44.0258	0.605414	-44.0541	0.751335
		-43.9676	-0.30018	-43.9888	-0.171004	-43.9663	-0.0468973	-43.9499	0.08524	-43.9645	0.24284	-43.9711	0.35658	-43.9999	0.489226	-43.9924	0.605402	-44.0207	0.7513
		-43.9342	-0.30023	-43.9555	-0.171008	-43.9329	-0.0469043	-43.9165	0.08523	-43.9311	0.24283	-43.9377	0.356611	-43.9666	0.489212	-43.9591	0.605389	-43.9874	0.751267
		-43.9008	-0.30027	-43.9221	-0.171011	-43.8995	-0.0469135	-43.8831	0.08522	-43.8978	0.24281	-43.9044	0.356601	-43.9333	0.489196	-43.9258	0.605374	-43.954	0.751238
		-43.8674	-0.30032	-43.8887	-0.171014	-43.8661	-0.0469211	-43.8497	0.08521	-43.8644	0.24279	-43.8711	0.356579	-43.8999	0.489178	-43.8924	0.605358	-43.9207	0.751215
		-43.834	-0.30035	-43.8553	-0.171016	-43.8327	-0.0469274	-43.8163	0.08521	-43.831	0.24278	-43.8377	0.356542	-43.8666	0.489159	-43.8591	0.605344	-43.8873	0.751202
		-43.8006	-0.30038	-43.8219	-0.171016	-43.7992	-0.0469325	-43.7829	0.0852	-43.7976	0.24276	-43.8044	0.356445	-43.8333	0.489139	-43.8258	0.605327	-43.8539	0.751198
		-43.7673	-0.30041	-43.7884	-0.171016	-43.7658	-0.0469362	-43.7495	0.08519	-43.7643	0.24274	-43.771	0.3564	-43.7999	0.489119	-43.7924	0.605303	-43.8205	0.7512
		-43.7339	-0.30044	-43.755	-0.171016	-43.7323	-0.0469391	-43.7161	0.08517	-43.731	0.24273	-43.7376	0.356338	-43.7666	0.489099	-43.759	0.605267	-43.7871	0.751204
		-43.7005	-0.30048	-43.7218	-0.171016	-43.6989	-0.0469421	-43.6827	0.08515	-43.6976	0.2427	-43.7042	0.356303	-43.7333	0.489079	-43.7256	0.605224	-43.7538	0.751206
		-43.667	-0.30052	-43.6884	-0.171017	-43.6654	-0.0469469	-43.6493	0.08513	-43.6641	0.24268	-43.6708	0.356299	-43.7	0.489057	-43.6922	0.605177	-43.7204	0.751208
		-43.6335	-0.30057	-43.655	-0.171017	-43.632	-0.0469543	-43.6159	0.08511	-43.6308	0.24267	-43.6374	0.356298	-43.6667	0.489031	-43.6589	0.605134	-43.687	0.751207
		-43.6001	-0.30063	-43.6217	-0.171015	-43.5985	-0.0469633	-43.5825	0.08509	-43.5974	0.24265	-43.604	0.356298	-43.6334	0.489002	-43.6255	0.605093	-43.6537	0.751203
		-43.5667	-0.30069	-43.5882	-0.171011	-43.5652	-0.0469729	-43.5491	0.08507	-43.564	0.24264	-43.5706	0.356298	-43.6001	0.48897	-43.5922	0.605061	-43.6202	0.751197
		-43.5334	-0.30075	-43.5549	-0.171003	-43.5317	-0.0469814	-43.5157	0.08505	-43.5307	0.24263	-43.5372	0.356309	-43.5669	0.488936	-43.559	0.60504	-43.5867	0.751191
		-43.5	-0.30081	-43.5214	-0.170993	-43.4983	-0.0469886	-43.4823	0.08503	-43.4974	0.24262	-43.5037	0.356322	-43.5336	0.4889	-43.5257	0.605032	-43.5531	0.751177
		-43.4665	-0.30087	-43.4881	-0.170984	-43.4648	-0.0469947	-43.4489	0.085	-43.464	0.24261	-43.4703	0.356339	-43.5003	0.488862	-43.4924	0.605029	-43.5196	0.75117
		-43.4332	-0.30093	-43.4547	-0.170978	-43.4314	-0.0470004	-43.4156	0.08498	-43.4306	0.24259	-43.4369	0.356358	-43.4671	0.488826	-43.4591	0.605028	-43.4861	0.751152
		-43.3998	-0.30099	-43.4212	-0.170974	-43.3979	-0.0470049	-43.3822	0.08496	-43.3972	0.24257	-43.4035	0.356376	-43.4338	0.488792	-43.4256	0.605024	-43.4527	0.751133
		-43.3665	-0.30105	-43.3878	-0.170973	-43.3645	-0.0470084	-43.3489	0.08494	-43.3639	0.24255	-43.3701	0.356387	-43.4006	0.488761	-43.3923	0.605016	-43.4193	0.751114
		-43.3331	-0.3011	-43.3545	-0.170977	-43.331	-0.0470117	-43.3155	0.08493	-43.3306	0.24252	-43.3367	0.356447	-43.3673	0.488733	-43.3589	0.605001	-43.3858	0.75109
		-43.2997	-0.30116	-43.3211	-0.170987	-43.2976	-0.0470175	-43.2821	0.08491	-43.2972	0.2425	-43.3033	0.356442	-43.3341	0.488707	-43.3255	0.604976	-43.3524	0.751073
		-43.2663	-0.30121	-43.2878	-0.171002	-43.2642	-0.0470282	-43.2487	0.0849	-43.2639	0.24247	-43.2699	0.35643	-43.3008	0.488682	-43.2922	0.604941	-43.319	0.751034
		-43.233	-0.30126	-43.2544	-0.17102	-43.2307	-0.0470437	-43.2153	0.08488	-43.2305	0.24244	-43.2364	0.356416	-43.2675	0.488661	-43.2588	0.604902	-43.2856	0.751015
		-43.1995	-0.30131	-43.2212	-0.17104	-43.1972	-0.0470613	-43.1819	0.08486	-43.1972	0.24241	-43.203	0.356356	-43.2341	0.488644	-43.2254	0.604859	-43.2522	0.750995
		-43.1662	-0.30136	-43.1879	-0.171063	-43.1637	-0.0470793	-43.1485	0.08483	-43.1639	0.24238	-43.1696	0.35628	-43.2008	0.488629	-43.1921	0.604815	-43.2188	0.75097
		-43.1328	-0.30141	-43.1546	-0.171088	-43.1303	-0.047098	-43.1152	0.0848	-43.1305	0.24236	-43.1361	0.356197	-43.1675	0.488612	-43.1588	0.60477	-43.1853	0.750951
		-43.0994	-0.30146	-43.1212	-0.171115	-43.0968	-0.0471179	-43.0818	0.08477	-43.0971	0.24234	-43.1028	0.356102	-43.1342	0.488589	-43.1255	0.604725	-43.1519	0.750912
		-43.066	-0.30151	-43.0879	-0.171144	-43.0635	-0.0471369	-43.0485	0.08474	-43.0637	0.24232	-43.0694	0.356	-43.1009	0.488562	-43.0922	0.604682	-43.1185	0.75087
		-43.0327	-0.30157	-43.0546	-0.171173	-43.03	-0.0471539	-43.0151	0.08471	-43.0303	0.2423	-43.036	0.355897	-43.0676	0.488532	-43.0588	0.60464	-43.0851	0.750828
		-42.9993	-0.30164	-43.0213	-0.171204	-42.9966	-0.0471689	-42.9817	0.08469	-42.9969	0.24228	-43.0027	0.355805	-43.0343	0.488498	-43.0255	0.604602	-43.0517	0.750788
		-42.966	-0.30172	-42.988	-0.171236	-42.9632	-0.0471844	-42.9483	0.08467	-42.9635	0.24226	-42.9693	0.355726	-43.001	0.488459	-42.9921	0.604567	-43.0183	0.750758
		-42.9327	-0.30179	-42.9548	-0.171266	-42.9299	-0.047203	-42.915	0.08466	-42.9302	0.24224	-42.936	0.355661	-42.9677	0.488418	-42.9588	0.604536	-42.9849	0.750731
		-42.8993	-0.30187	-42.9215	-0.171293	-42.8965	-0.0472258	-42.8816	0.08465	-42.8969	0.24221	-42.9026	0.355602	-42.9344	0.488378	-42.9255	0.604505	-42.9515	0.750708
		-42.866	-0.30193	-42.8882	-0.171316	-42.8631	-0.047251	-42.8482	0.08464	-42.8635	0.24219	-42.8692	0.355551	-42.9011	0.488322	-42.8922	0.604472	-42.9181	0.750675
		-42.8327	-0.30198	-42.855	-0.171337	-42.8298	-0.0472758	-42.8147	0.08463	-42.8302	0.24217	-42.8358	0.355506	-42.8678	0.488264	-42.8589	0.604438	-42.8847	0.750656
		-42.7993	-0.30203	-42.8217	-0.171356	-42.7964	-0.0472977	-42.7813	0.08461	-42.7969	0.24215	-42.8023	0.355474	-42.8345	0.488228	-42.8255	0.604404	-42.8512	0.750638
		-42.7659	-0.30207	-42.7884	-0.171372	-42.763	-0.0473158	-42.7479	0.08459	-42.7635	0.24214	-42.7689	0.355453	-42.8012	0.488197	-42.7922	0.604368	-42.8178	0.750623
		-42.7325	-0.30209	-42.755	-0.171385	-42.7296	-0.0473297	-42.7145	0.08457	-42.7302	0.24213	-42.7355	0.355447	-42.7679	0.488157	-42.7589	0.60433	-42.7843	0.75061
		-42.699	-0.30211	-42.7218	-0.171397	-42.6962	-0.0473383	-42.6811	0.08455	-42.6968	0.24211	-42.7022	0.35545	-42.7345	0.48814	-42.7256	0.60429	-42.7508	0.750599
		-42.6656	-0.30213	-42.6885	-0.17141	-42.6628	-0.0473414	-42.6477	0.08452	-42.6635	0.24209	-42.6688	0.355464	-42.7012	0.488126	-42.6923	0.604249	-42.7174	0.75059
		-42.6323	-0.30216	-42.6552	-0.171423	-42.6294	-0.0473399	-42.6143	0.0845	-42.63	0.24207	-42.6354	0.355485	-42.6679	0.488112	-42.6589	0.604206	-42.684	0.75058
		-42.5988	-0.30219	-42.6219	-0.171436	-42.596	-0.0473377	-42.5807	0.08448	-42.5966	0.24204	-42.602	0.355508	-42.6345	0.488098	-42.6255	0.604158	-42.6504	0.750566
		-42.5655	-0.30221	-42.5885	-0.171445	-42.5626	-0.0473398	-42.5474	0.08446	-42.5632	0.24201	-42.5686	0.355524	-42.6011	0.488082	-42.5922	0.604106	-42.6168	0.75055
		-42.5321	-0.30224	-42.5552	-0.171452	-42.5292	-0.0473507	-42.514	0.08445	-42.5299	0.24197	-42.5352	0.355529	-42.5679	0.488063	-42.5589	0.604055	-42.5833	0.750533
		-42.4988	-0.30226	-42.5218	-0.17146	-42.4958	-0.0473706	-42.4806	0.08443	-42.4966	0.24193	-42.5018	0.355525	-42.5346	0.48804	-42.5256	0.604006	-42.5499	0.750512
		-42.4654	-0.30229	-42.4885	-0.171469	-42.4624	-0.0473965	-42.4473	0.0844	-42.4632	0.24189	-42.4684	0.355513	-42.5012	0.488017	-42.4923	0.603958	-42.5164	0.750488
		-42.432	-0.30229	-42.4552	-0.171482	-42.429	-0.0474246	-42.4139	0.08438	-42.4299	0.24186	-42.4351	0.355494	-42.4679	0.487998	-42.459	0.60391	-42.4829	0.75046
		-42.3986	-0.30229	-42.4219	-0.171498	-42.3957	-0.0474542	-42.3805	0.08435	-42.3966	0.24182	-42.4016	0.35547	-42.4346	0.487982	-42.4256	0.603865	-42.4494	0.750433
		-42.3652	-0.30231	-42.3886	-0.171517	-42.3622	-0.0474838	-42.3471	0.08432	-42.3632	0.24179	-42.3682	0.355443	-42.4013	0.487971	-42.3923	0.603824	-42.416	0.750406
		-42.3319	-0.30231	-42.3553	-0.17154	-42.3289	-0.0475088	-42.3137	0.08429	-42.3299	0.24176	-42.3348	0.35541	-42.368	0.487964	-42.359	0.603789	-42.3825	0.750376
		-42.2985	-0.30231	-42.322	-0.171564	-42.2955	-0.0475251	-42.2804	0.08426	-42.2965	0.24173	-42.3013	0.35537	-42.3346	0.487961	-42.3256	0.603756	-42.349	0.750342
		-42.2651	-0.30232	-42.2888	-0.171589	-42.2621	-0.0475374	-42.247	0.08423	-42.2632	0.2417	-42.268	0.35532	-42.3013	0.487963	-42.2923	0.603721	-42.3156	0.750307
		-42.2318	-0.30233	-42.2555	-0.171613	-42.2287	-0.0475467	-42.2136	0.08419	-42.2298	0.24167	-42.2346	0.355265	-42.268	0.487969	-42.259	0.603686	-42.2821	0.750271
		-42.1983	-0.30233	-42.2222	-0.171636	-42.1953	-0.0475618	-42.1803	0.08416	-42.1965	0.24165	-42.2012	0.355212	-42.2347	0.487979	-42.2256	0.603651	-42.2487	0.750235
		-42.1648	-0.30234	-42.1889	-0.171658	-42.1619	-0.0475838	-42.147	0.08413	-42.1631	0.24163	-42.1678	0.35517	-42.2013	0.487991	-42.1923	0.603612	-42.2152	0.750198
		-42.1314	-0.30234	-42.1557	-0.171679	-42.1284	-0.0476075	-42.1136	0.08411	-42.1298	0.24161	-42.1345	0.355138	-42.1679	0.488004	-42.1589	0.603569	-42.1817	0.750161
		-42.0979	-0.30235	-42.1224	-0.1717	-42.095	-0.0476178	-42.0802	0.08408	-42.0963	0.24159	-42.1012	0.35512	-42.1346	0.488016	-42.1255	0.603522	-42.1483	0.750126
		-42.0646	-0.30236	-42.0891	-0.171722	-42.0615	-0.0476307	-42.0468	0.08405	-42.0629	0.24157	-42.0678	0.355115	-42.1013	0.488021	-42.0922	0.603476	-42.1148	0.750094
		-42.0312	-0.30237	-42.0559	-0.171748	-42.0282	-0.0476458	-42.0134	0.08403	-42.0295	0.24154	-42.0344	0.355127	-42.0679	0.488016	-42.0588	0.603433	-42.0814	0.750061
		-41.9978	-0.30238	-42.0226	-0.171778	-41.9948	-0.0476632	-41.9801	0.084	-41.9961	0.24152	-42.001	0.355154	-42.0345	0.488006	-42.0255	0.603394	-42.048	0.750028
		-41.9644	-0.30239	-41.9892	-0.171811	-41.9614	-0.0476811	-41.9468	0.08398	-41.9628	0.24149	-41.9676	0.355192	-42.0012	0.487987	-41.9922	0.603359	-42.0145	0.749995
		-41.9309	-0.3024	-41.9559	-0.171844	-41.9281	-0.0476989	-41.9134	0.08396	-41.9294	0.24146	-41.9342	0.355236	-41.9678	0.487978	-41.9588	0.60333	-41.981	0.749961
		-41.8974	-0.3024	-41.9226	-0.171876	-41.8946	-0.0477155	-41.8801	0.08394	-41.8961	0.24142	-41.9008	0.355289	-41.9345	0.487969	-41.9255	0.60331	-41.9476	0.749927
		-41.8641	-0.30241	-41.8894	-0.171908	-41.8612	-0.047731	-41.8467	0.08392	-41.8628	0.24139	-41.8674	0.355354	-41.9012	0.487964	-41.8922	0.603299	-41.9141	0.749894
		-41.8307	-0.30242	-41.8561	-0.171937	-41.8278	-0.0477455	-41.8133	0.08391	-41.8295	0.24136	-41.834	0.35544	-41.8679	0.487967	-41.8588	0.603295	-41.8805	0.749862
		-41.7973	-0.30242	-41.8229	-0.171961	-41.7944	-0.047758	-41.7799	0.0839	-41.7961	0.24133	-41.8005	0.355542	-41.8345	0.487964	-41.8255	0.603294	-41.8469	0.749823
		-41.7639	-0.30244	-41.7896	-0.171979	-41.761	-0.0477675	-41.7465	0.08388	-41.7627	0.24129	-41.7671	0.355655	-41.8012	0.487975	-41.7922	0.603295	-41.8134	0.749773
		-41.7306	-0.30245	-41.7563	-0.171992	-41.7277	-0.0477735	-41.7131	0.08387	-41.7294	0.24126	-41.7338	0.355768	-41.7678	0.487998	-41.7587	0.603293	-41.7799	0.74973
		-41.6972	-0.30245	-41.723	-0.172003	-41.6943	-0.0477767	-41.6797	0.08385	-41.696	0.24124	-41.7004	0.355874	-41.7344	0.488029	-41.7254	0.603288	-41.7464	0.749701
		-41.6639	-0.30245	-41.6898	-0.172012	-41.6609	-0.0477757	-41.6464	0.08384	-41.6627	0.24121	-41.6669	0.355965	-41.7011	0.488061	-41.692	0.60328	-41.713	0.749676
		-41.6305	-0.30244	-41.6565	-0.172018	-41.6276	-0.0477684	-41.613	0.08382	-41.6293	0.24119	-41.6335	0.356038	-41.6677	0.48807	-41.6587	0.603269	-41.6796	0.749656
		-41.5971	-0.30242	-41.6232	-0.172021	-41.5942	-0.047752	-41.5796	0.0838	-41.5959	0.24117	-41.6001	0.356086	-41.6344	0.488055	-41.6253	0.603256	-41.6461	0.749639
		-41.5637	-0.30239	-41.59	-0.172022	-41.5609	-0.0477281	-41.5462	0.08379	-41.5625	0.24114	-41.5667	0.356114	-41.6009	0.488054	-41.592	0.603241	-41.6127	0.749622
		-41.5303	-0.30239	-41.5567	-0.17202	-41.5275	-0.0476993	-41.5128	0.08378	-41.5291	0.24112	-41.5334	0.356126	-41.5675	0.488069	-41.5586	0.603226	-41.5792	0.749604
		-41.4968	-0.30237	-41.5234	-0.172016	-41.4941	-0.0476697	-41.4794	0.08377	-41.4957	0.2411	-41.5	0.356132	-41.5341	0.488087	-41.5253	0.603213	-41.5457	0.749584
		-41.4633	-0.30237	-41.4901	-0.172011	-41.4607	-0.0476304	-41.4461	0.08377	-41.4623	0.24109	-41.4666	0.356137	-41.5008	0.488101	-41.4919	0.603202	-41.5124	0.749561
		-41.4299	-0.30238	-41.4568	-0.172008	-41.4272	-0.0475951	-41.4128	0.08376	-41.4289	0.24107	-41.4333	0.356149	-41.4674	0.488108	-41.4585	0.603194	-41.4789	0.749537
		-41.3966	-0.30239	-41.4234	-0.172008	-41.3938	-0.0475746	-41.3794	0.08376	-41.3955	0.24104	-41.3998	0.356168	-41.434	0.488101	-41.4252	0.603186	-41.4455	0.749512
		-41.3632	-0.3024	-41.3901	-0.172012	-41.3604	-0.0475619	-41.346	0.08375	-41.3622	0.24101	-41.3664	0.356192	-41.4006	0.488101	-41.3918	0.603175	-41.4121	0.749487
		-41.3299	-0.30241	-41.3568	-0.172018	-41.3271	-0.0475563	-41.3126	0.08374	-41.3288	0.24099	-41.333	0.356205	-41.3673	0.488102	-41.3584	0.603173	-41.3788	0.74946
		-41.2965	-0.30242	-41.3235	-0.172027	-41.2937	-0.0475549	-41.2793	0.08372	-41.2954	0.24096	-41.2996	0.35623	-41.3338	0.48809	-41.325	0.603168	-41.3453	0.749432
		-41.2631	-0.30241	-41.2902	-0.172036	-41.2604	-0.0475539	-41.246	0.08371	-41.262	0.24094	-41.2662	0.356257	-41.3004	0.48811	-41.2917	0.603154	-41.3119	0.749401
		-41.2298	-0.30239	-41.2569	-0.172046	-41.227	-0.0475509	-41.2125	0.08369	-41.2286	0.24092	-41.2328	0.356329	-41.2669	0.488131	-41.2584	0.603145	-41.2785	0.749368
		-41.1964	-0.30238	-41.2235	-0.172057	-41.1938	-0.0475444	-41.1792	0.08368	-41.1952	0.2409	-41.1994	0.356419	-41.2335	0.488174	-41.225	0.603141	-41.2451	0.749334
		-41.163	-0.30238	-41.1902	-0.172072	-41.1604	-0.0475343	-41.1458	0.08366	-41.1619	0.24089	-41.166	0.356427	-41.2001	0.488204	-41.1917	0.603143	-41.2117	0.749303
		-41.1294	-0.30238	-41.1569	-0.172091	-41.1271	-0.0475209	-41.1124	0.08364	-41.1285	0.24087	-41.1327	0.356396	-41.1666	0.488223	-41.1583	0.603152	-41.1784	0.749274
		-41.0959	-0.30239	-41.1235	-0.172114	-41.0937	-0.0475065	-41.079	0.08363	-41.0951	0.24082	-41.0992	0.356319	-41.1333	0.488218	-41.1249	0.603164	-41.145	0.749248
		-41.0625	-0.3024	-41.0902	-0.17214	-41.0603	-0.0474933	-41.0456	0.08361	-41.0617	0.24079	-41.0658	0.356253	-41.0999	0.488223	-41.0915	0.603181	-41.1115	0.749223
		-41.0291	-0.30241	-41.0569	-0.172169	-41.0269	-0.0474815	-41.0122	0.08358	-41.0283	0.24078	-41.0324	0.356173	-41.0665	0.488228	-41.0582	0.603202	-41.0781	0.749198
		-40.9958	-0.30243	-41.0235	-0.172199	-40.9936	-0.04747	-40.9789	0.08355	-40.995	0.24077	-40.9991	0.356151	-41.0331	0.488237	-41.0248	0.603226	-41.0447	0.749173
		-40.9624	-0.30245	-40.9903	-0.172228	-40.9603	-0.047458	-40.9457	0.08353	-40.9616	0.24077	-40.9657	0.356136	-40.9996	0.488255	-40.9914	0.60325	-41.0113	0.749147
		-40.929	-0.30246	-40.9569	-0.172251	-40.927	-0.0474441	-40.9124	0.08351	-40.9282	0.24075	-40.9324	0.356147	-40.9662	0.488282	-40.958	0.603274	-40.9778	0.74912
		-40.8956	-0.30247	-40.9236	-0.172266	-40.8937	-0.0474303	-40.879	0.08349	-40.8948	0.24074	-40.8991	0.356186	-40.9328	0.488316	-40.9246	0.603297	-40.9444	0.749092
		-40.8622	-0.30249	-40.8903	-0.172273	-40.8603	-0.0474164	-40.8456	0.08348	-40.8614	0.24073	-40.8657	0.356236	-40.8993	0.488354	-40.8913	0.60332	-40.911	0.749068
		-40.8288	-0.30251	-40.857	-0.172273	-40.8269	-0.0474038	-40.8122	0.08347	-40.8281	0.2407	-40.8323	0.356275	-40.8659	0.488395	-40.8579	0.60334	-40.8776	0.749048
		-40.7954	-0.30252	-40.8236	-0.172267	-40.7935	-0.0473946	-40.7789	0.08346	-40.7947	0.24066	-40.799	0.356319	-40.8326	0.488438	-40.8245	0.603356	-40.8442	0.749028
		-40.762	-0.30253	-40.7903	-0.172256	-40.7602	-0.0473905	-40.7455	0.08343	-40.7614	0.24062	-40.7656	0.356349	-40.7991	0.488479	-40.7911	0.603371	-40.8109	0.749009
		-40.7287	-0.30253	-40.7569	-0.172242	-40.7268	-0.047393	-40.7122	0.08343	-40.728	0.24058	-40.7322	0.356365	-40.7658	0.488517	-40.7577	0.603382	-40.7775	0.74899
		-40.6953	-0.30253	-40.7235	-0.172228	-40.6935	-0.0474009	-40.6788	0.08342	-40.6946	0.24055	-40.6989	0.356364	-40.7324	0.488554	-40.7243	0.603392	-40.7442	0.748973
		-40.6619	-0.30252	-40.6901	-0.172216	-40.6602	-0.047412	-40.6455	0.08342	-40.6612	0.24053	-40.6655	0.356358	-40.699	0.488593	-40.6909	0.603401	-40.7108	0.748957
		-40.6285	-0.30251	-40.6567	-0.172204	-40.6269	-0.0474235	-40.6121	0.08341	-40.6278	0.24051	-40.6322	0.356365	-40.6656	0.488626	-40.6576	0.60341	-40.6774	0.748941
		-40.5951	-0.30247	-40.6234	-0.172193	-40.5936	-0.0474343	-40.5788	0.0834	-40.5945	0.24049	-40.5988	0.356392	-40.6322	0.488668	-40.6242	0.603418	-40.6439	0.748924
		-40.5617	-0.30242	-40.59	-0.172183	-40.5603	-0.0474424	-40.5455	0.08339	-40.5611	0.24047	-40.5655	0.356431	-40.5988	0.488719	-40.5908	0.603425	-40.6106	0.748911
		-40.5282	-0.30242	-40.5567	-0.172177	-40.5269	-0.0474482	-40.5121	0.08336	-40.5277	0.24045	-40.5322	0.356464	-40.5654	0.48878	-40.5574	0.60343	-40.5773	0.748901
		-40.4948	-0.30242	-40.5233	-0.172172	-40.4937	-0.0474496	-40.4788	0.08334	-40.4944	0.24044	-40.4988	0.356483	-40.5319	0.488846	-40.5239	0.60343	-40.544	0.74889
		-40.4614	-0.3024	-40.4899	-0.172169	-40.4604	-0.0474482	-40.4454	0.08334	-40.461	0.24042	-40.4654	0.356481	-40.4984	0.488914	-40.4905	0.603426	-40.5107	0.748875
		-40.4279	-0.30237	-40.4566	-0.172166	-40.4271	-0.0474432	-40.4121	0.08336	-40.4276	0.24041	-40.4321	0.35645	-40.465	0.488979	-40.4571	0.603418	-40.4774	0.748855
		-40.3945	-0.30234	-40.4232	-0.172165	-40.3937	-0.0474362	-40.3786	0.08337	-40.3942	0.24038	-40.3988	0.356374	-40.4315	0.489033	-40.4237	0.603405	-40.4441	0.748833
		-40.3611	-0.30232	-40.3898	-0.172166	-40.3604	-0.0474278	-40.3452	0.08337	-40.3608	0.24037	-40.3655	0.356267	-40.3981	0.489072	-40.3904	0.603389	-40.4108	0.748811
		-40.3276	-0.3023	-40.3564	-0.172167	-40.3271	-0.0474204	-40.3118	0.08339	-40.3274	0.24034	-40.3322	0.356158	-40.3647	0.489092	-40.357	0.603374	-40.3775	0.748787
		-40.2942	-0.30229	-40.323	-0.172166	-40.2938	-0.0474151	-40.2784	0.08341	-40.2941	0.24033	-40.2989	0.356084	-40.3313	0.489099	-40.3236	0.603364	-40.3442	0.748763
		-40.2608	-0.30231	-40.2897	-0.172165	-40.2605	-0.047413	-40.2449	0.08345	-40.2607	0.24031	-40.2656	0.356048	-40.2979	0.489098	-40.2902	0.603361	-40.3108	0.748739
		-40.2274	-0.30233	-40.2563	-0.172164	-40.2272	-0.0474148	-40.2116	0.08352	-40.2273	0.24029	-40.2324	0.356047	-40.2645	0.489091	-40.2568	0.603361	-40.2775	0.748719
		-40.1939	-0.30233	-40.2229	-0.172161	-40.194	-0.0474216	-40.1782	0.08363	-40.194	0.24028	-40.1992	0.356084	-40.2311	0.489082	-40.2234	0.603362	-40.2441	0.748702
		-40.1605	-0.3023	-40.1896	-0.172155	-40.1607	-0.0474349	-40.1448	0.08366	-40.1606	0.24026	-40.1659	0.35616	-40.1977	0.489071	-40.19	0.603361	-40.2107	0.748688
		-40.1271	-0.30227	-40.1562	-0.172144	-40.1275	-0.0474555	-40.1114	0.08367	-40.1272	0.24025	-40.1326	0.356254	-40.1643	0.489063	-40.1565	0.603357	-40.1775	0.748675
		-40.0938	-0.30228	-40.1229	-0.172128	-40.0942	-0.0474826	-40.0779	0.08366	-40.0938	0.24024	-40.0994	0.356333	-40.1309	0.48906	-40.1231	0.603349	-40.1442	0.748664
		-40.0604	-0.30229	-40.0895	-0.172106	-40.061	-0.0475135	-40.0446	0.08366	-40.0605	0.24023	-40.0662	0.356372	-40.0976	0.489066	-40.0897	0.603334	-40.1109	0.748655
		-40.0269	-0.30229	-40.0561	-0.172079	-40.0277	-0.0475468	-40.0112	0.08367	-40.0272	0.24023	-40.0329	0.356371	-40.0643	0.489078	-40.0563	0.603313	-40.0775	0.748648
		-39.9936	-0.30229	-40.0227	-0.172047	-39.9945	-0.0475811	-39.9778	0.08367	-39.9937	0.24023	-39.9997	0.356337	-40.0309	0.489094	-40.0229	0.603289	-40.0441	0.748642
		-39.9602	-0.3023	-39.9892	-0.172015	-39.9613	-0.0476153	-39.9444	0.08368	-39.9603	0.24022	-39.9664	0.356268	-39.9975	0.489112	-39.9895	0.603266	-40.0108	0.748636
		-39.9268	-0.30231	-39.9558	-0.171984	-39.9281	-0.0476456	-39.911	0.0837	-39.9269	0.24022	-39.9331	0.356161	-39.9641	0.489137	-39.9561	0.603246	-39.9774	0.748628
		-39.8934	-0.30232	-39.9223	-0.171956	-39.8949	-0.0476696	-39.8776	0.08371	-39.8935	0.24021	-39.9	0.356011	-39.9307	0.48917	-39.9228	0.60323	-39.944	0.748619
		-39.86	-0.30235	-39.8888	-0.171932	-39.8617	-0.0476898	-39.8442	0.08372	-39.8601	0.2402	-39.8667	0.355827	-39.8973	0.489205	-39.8894	0.603218	-39.9107	0.74861
		-39.8266	-0.30237	-39.8553	-0.171912	-39.8285	-0.0477103	-39.8108	0.08372	-39.8267	0.24019	-39.8335	0.355619	-39.8638	0.48924	-39.856	0.603207	-39.8774	0.748603
		-39.7932	-0.3024	-39.8219	-0.171898	-39.7953	-0.0477341	-39.7774	0.08371	-39.7933	0.24017	-39.8003	0.355413	-39.8304	0.489273	-39.8226	0.6032	-39.8441	0.748595
		-39.7598	-0.30242	-39.7885	-0.171888	-39.7621	-0.0477607	-39.744	0.08369	-39.7599	0.24016	-39.7672	0.355246	-39.7969	0.489312	-39.7892	0.603193	-39.8108	0.748588
		-39.7264	-0.30243	-39.7551	-0.171882	-39.7288	-0.0477906	-39.7106	0.08367	-39.7265	0.24014	-39.7341	0.35515	-39.7635	0.48936	-39.7558	0.603184	-39.7775	0.74858
		-39.693	-0.30244	-39.7217	-0.171879	-39.6957	-0.0478225	-39.6772	0.08364	-39.6931	0.24012	-39.701	0.355157	-39.7301	0.489417	-39.7224	0.603169	-39.7442	0.748571
		-39.6596	-0.30245	-39.6883	-0.171877	-39.6625	-0.0478538	-39.6437	0.0836	-39.6598	0.2401	-39.6679	0.35529	-39.6966	0.489482	-39.689	0.603149	-39.7109	0.74856
		-39.6261	-0.30247	-39.655	-0.171875	-39.6293	-0.0478787	-39.6103	0.08357	-39.6264	0.24008	-39.6348	0.355538	-39.6632	0.489549	-39.6556	0.603126	-39.6776	0.748549
		-39.5927	-0.30249	-39.6216	-0.171872	-39.5961	-0.0478983	-39.577	0.08354	-39.5931	0.24007	-39.6016	0.35585	-39.6297	0.489617	-39.6223	0.6031	-39.6443	0.748543
		-39.5594	-0.30252	-39.5882	-0.171867	-39.563	-0.0479161	-39.5437	0.08352	-39.5597	0.24006	-39.5683	0.356148	-39.5962	0.489685	-39.5889	0.603068	-39.6109	0.748544
		-39.526	-0.30256	-39.5549	-0.17186	-39.5297	-0.0479376	-39.5102	0.0835	-39.5263	0.24007	-39.535	0.356372	-39.5628	0.489758	-39.5556	0.60303	-39.5774	0.748553
		-39.4926	-0.30259	-39.5214	-0.171853	-39.4965	-0.0479644	-39.4769	0.08349	-39.4929	0.24007	-39.5018	0.356474	-39.5293	0.489828	-39.5222	0.602991	-39.5441	0.748568
		-39.4593	-0.30261	-39.488	-0.171846	-39.4632	-0.0479948	-39.4435	0.08349	-39.4594	0.24007	-39.4687	0.356441	-39.4959	0.489892	-39.4889	0.602953	-39.5108	0.748587
		-39.4259	-0.30261	-39.4545	-0.17184	-39.43	-0.0480296	-39.4101	0.0835	-39.426	0.24006	-39.4356	0.356281	-39.4625	0.48994	-39.4555	0.602914	-39.4775	0.748608
		-39.3927	-0.30261	-39.4212	-0.171834	-39.3969	-0.048069	-39.3767	0.08351	-39.3926	0.24005	-39.4025	0.356044	-39.429	0.489968	-39.4221	0.602875	-39.4442	0.748629
		-39.3592	-0.30259	-39.3879	-0.171828	-39.3638	-0.0481113	-39.3433	0.08352	-39.3592	0.24003	-39.3694	0.355804	-39.3955	0.489976	-39.3887	0.602839	-39.4109	0.748647
		-39.3257	-0.30257	-39.3545	-0.171819	-39.3307	-0.0481513	-39.3099	0.08353	-39.3258	0.24	-39.3363	0.355633	-39.3621	0.489966	-39.3553	0.602807	-39.3775	0.748659
		-39.2923	-0.30254	-39.3212	-0.171807	-39.2975	-0.0481839	-39.2764	0.08355	-39.2924	0.23998	-39.3032	0.35556	-39.3286	0.489936	-39.3219	0.602781	-39.3441	0.748668
		-39.2589	-0.30252	-39.2877	-0.171793	-39.2643	-0.0482082	-39.243	0.08356	-39.2591	0.23995	-39.2701	0.355573	-39.2952	0.489887	-39.2886	0.602762	-39.3107	0.748674
		-39.2255	-0.30251	-39.2543	-0.171779	-39.2312	-0.048228	-39.2097	0.08356	-39.2257	0.23993	-39.237	0.355631	-39.2619	0.489819	-39.2552	0.602745	-39.2773	0.748681
		-39.1921	-0.30252	-39.2207	-0.171767	-39.1981	-0.0482474	-39.1763	0.08356	-39.1923	0.23991	-39.2039	0.355702	-39.2285	0.489745	-39.2219	0.60273	-39.2438	0.748689
		-39.1588	-0.30253	-39.1872	-0.171756	-39.1649	-0.0482687	-39.1429	0.08355	-39.1588	0.2399	-39.1707	0.355753	-39.195	0.489672	-39.1885	0.602714	-39.2104	0.748699
		-39.1253	-0.30255	-39.1538	-0.171749	-39.1317	-0.0482927	-39.1095	0.08354	-39.1255	0.2399	-39.1376	0.355753	-39.1617	0.489599	-39.1552	0.602695	-39.177	0.748712
		-39.092	-0.30256	-39.1204	-0.171748	-39.0986	-0.0483192	-39.0761	0.08353	-39.0921	0.2399	-39.1047	0.355691	-39.1283	0.489518	-39.1219	0.602673	-39.1437	0.748724
		-39.0587	-0.30258	-39.087	-0.171754	-39.0654	-0.0483508	-39.0428	0.08352	-39.0587	0.23991	-39.0717	0.355579	-39.0949	0.489427	-39.0886	0.602645	-39.1103	0.748737
		-39.0254	-0.30261	-39.0536	-0.171764	-39.0323	-0.0483874	-39.0095	0.08352	-39.0252	0.23991	-39.0387	0.355479	-39.0615	0.489325	-39.0553	0.602615	-39.0769	0.748749
		-38.992	-0.30263	-39.0202	-0.171776	-38.9992	-0.0484297	-38.9762	0.08353	-38.9918	0.23991	-39.0057	0.355454	-39.0282	0.489222	-39.0219	0.602583	-39.0434	0.748765
		-38.9587	-0.30266	-38.9868	-0.171788	-38.966	-0.0484753	-38.9428	0.08355	-38.9582	0.23991	-38.9726	0.35553	-38.9948	0.489117	-38.9886	0.602552	-39.01	0.748782
		-38.9254	-0.30268	-38.9533	-0.171802	-38.9329	-0.0485241	-38.9095	0.08358	-38.9247	0.2399	-38.9396	0.355695	-38.9615	0.489013	-38.9553	0.602522	-38.9766	0.748798
		-38.892	-0.30271	-38.92	-0.171816	-38.8997	-0.0485741	-38.8761	0.08363	-38.8913	0.23989	-38.9066	0.355943	-38.9282	0.48891	-38.922	0.602492	-38.9433	0.748809
		-38.8586	-0.30273	-38.8866	-0.17183	-38.8666	-0.0486263	-38.8427	0.08367	-38.8579	0.23987	-38.8735	0.356301	-38.8948	0.48881	-38.8887	0.602462	-38.9099	0.748818
		-38.8252	-0.30274	-38.8532	-0.171839	-38.8334	-0.0486781	-38.8093	0.08371	-38.8245	0.23984	-38.8405	0.356785	-38.8614	0.488711	-38.8554	0.60243	-38.8765	0.748826
		-38.7919	-0.30274	-38.8198	-0.171844	-38.8003	-0.0487291	-38.7759	0.08373	-38.791	0.23982	-38.8075	0.357395	-38.828	0.488614	-38.8221	0.602397	-38.8432	0.748833
		-38.7586	-0.30273	-38.7864	-0.171844	-38.7671	-0.0487787	-38.7425	0.08375	-38.7576	0.2398	-38.7745	0.358125	-38.7946	0.488519	-38.7888	0.602364	-38.8098	0.748839
		-38.7252	-0.30273	-38.753	-0.171841	-38.734	-0.0488263	-38.7091	0.08376	-38.7241	0.23979	-38.7416	0.359017	-38.7612	0.488427	-38.7555	0.602335	-38.7765	0.74884
		-38.6919	-0.30274	-38.7196	-0.171834	-38.7009	-0.04887	-38.6758	0.08375	-38.6907	0.23978	-38.7087	0.360154	-38.7278	0.488335	-38.7222	0.60231	-38.7431	0.748839
		-38.6585	-0.30276	-38.6863	-0.171825	-38.6677	-0.0489073	-38.6425	0.08374	-38.6572	0.23978	-38.6757	0.361606	-38.6945	0.488245	-38.689	0.602287	-38.7097	0.748839
		-38.6252	-0.30278	-38.6529	-0.171817	-38.6346	-0.048939	-38.6091	0.08373	-38.6237	0.23977	-38.6427	0.3634	-38.6611	0.488159	-38.6558	0.602266	-38.6763	0.748842
		-38.5919	-0.30281	-38.6194	-0.171812	-38.6015	-0.0489675	-38.5757	0.08371	-38.5903	0.23976	-38.6098	0.365602	-38.6277	0.488089	-38.6225	0.602249	-38.6429	0.748848
		-38.5586	-0.30286	-38.5859	-0.171812	-38.5683	-0.0489946	-38.5423	0.08369	-38.5568	0.23975	-38.5768	0.368308	-38.5944	0.48803	-38.5892	0.602233	-38.6096	0.748853
		-38.5253	-0.30291	-38.5525	-0.171819	-38.5351	-0.0490212	-38.509	0.08368	-38.5234	0.23974	-38.5438	0.37162	-38.561	0.487981	-38.556	0.602217	-38.5762	0.748856
		-38.4919	-0.30296	-38.5191	-0.171834	-38.5019	-0.0490497	-38.4757	0.08367	-38.49	0.23972	-38.5107	0.375599	-38.5276	0.487938	-38.5227	0.602199	-38.5429	0.748859
		-38.4586	-0.30301	-38.4857	-0.171856	-38.4687	-0.0490839	-38.4423	0.08367	-38.4565	0.2397	-38.4776	0.380303	-38.4942	0.487905	-38.4895	0.602171	-38.5096	0.748864
		-38.4253	-0.30304	-38.4523	-0.171886	-38.4356	-0.049125	-38.409	0.08367	-38.4231	0.23967	-38.4442	0.385876	-38.4608	0.487881	-38.4562	0.602144	-38.4763	0.748868
		-38.392	-0.30308	-38.4189	-0.171919	-38.4025	-0.0491699	-38.3757	0.08366	-38.3896	0.23964	-38.4107	0.392295	-38.4274	0.487862	-38.4229	0.602124	-38.443	0.74887
		-38.3588	-0.30312	-38.3855	-0.171952	-38.3693	-0.0492155	-38.3423	0.08364	-38.3561	0.23962	-38.3769	0.399056	-38.394	0.487843	-38.3895	0.602098	-38.4096	0.748867
		-38.3255	-0.30315	-38.3521	-0.171983	-38.3362	-0.0492601	-38.3089	0.08361	-38.3226	0.2396	-38.3422	0.405084	-38.3607	0.487823	-38.3562	0.602076	-38.3763	0.748862
		-38.2922	-0.30318	-38.3187	-0.172017	-38.3031	-0.0493031	-38.2755	0.08356	-38.2891	0.23959	-38.3066	0.40934	-38.3274	0.487798	-38.3229	0.602047	-38.3429	0.748856
		-38.2589	-0.30322	-38.2853	-0.172026	-38.27	-0.0493451	-38.2422	0.08349	-38.2557	0.23958	-38.2698	0.411084	-38.294	0.487768	-38.2896	0.602023	-38.3096	0.74885
		-38.2256	-0.30326	-38.2519	-0.171985	-38.2367	-0.049386	-38.209	0.0834	-38.2222	0.23957	-38.2325	0.409875	-38.2606	0.487732	-38.2564	0.601999	-38.2762	0.748845
		-38.1923	-0.3033	-38.2185	-0.171977	-38.2035	-0.0494295	-38.1757	0.0833	-38.1887	0.23956	-38.1969	0.405324	-38.2273	0.487693	-38.2231	0.601973	-38.2428	0.74884
		-38.159	-0.30335	-38.1851	-0.171954	-38.1703	-0.0494748	-38.1423	0.08319	-38.1552	0.23954	-38.1636	0.397633	-38.1939	0.487653	-38.1897	0.601944	-38.2093	0.748833
		-38.1257	-0.30341	-38.1517	-0.17194	-38.1371	-0.0495213	-38.109	0.08309	-38.1217	0.23952	-38.1303	0.387967	-38.1606	0.487611	-38.1565	0.601915	-38.176	0.748818
		-38.0925	-0.30347	-38.1184	-0.171942	-38.104	-0.049565	-38.0757	0.08298	-38.0883	0.23948	-38.097	0.377997	-38.1272	0.487566	-38.1232	0.601888	-38.1425	0.748793
		-38.0592	-0.30354	-38.085	-0.171968	-38.0708	-0.0496048	-38.0425	0.08289	-38.0548	0.23944	-38.0637	0.369035	-38.0938	0.487517	-38.0899	0.601867	-38.1091	0.748761
		-38.0259	-0.30361	-38.0516	-0.172022	-38.0376	-0.0496417	-38.0092	0.0828	-38.0213	0.23938	-38.0304	0.361707	-38.0605	0.487465	-38.0566	0.601842	-38.0758	0.748725
		-37.9926	-0.30369	-38.0182	-0.172066	-38.0044	-0.0496763	-37.976	0.08273	-37.9879	0.23932	-37.997	0.356311	-38.0271	0.48741	-38.0233	0.60182	-38.0424	0.748684
		-37.9594	-0.30377	-37.9847	-0.172111	-37.9711	-0.0497083	-37.9427	0.08265	-37.9544	0.23924	-37.9637	0.353016	-37.9938	0.48735	-37.9899	0.601798	-38.009	0.74864
		-37.9262	-0.30386	-37.9513	-0.17215	-37.9378	-0.0497384	-37.9093	0.08258	-37.921	0.23917	-37.9304	0.351576	-37.9605	0.487292	-37.9566	0.601776	-37.9757	0.748596
		-37.8929	-0.30394	-37.9179	-0.172182	-37.9046	-0.049769	-37.876	0.0825	-37.8876	0.23909	-37.897	0.351212	-37.9271	0.487239	-37.9232	0.601755	-37.9423	0.748558
		-37.8597	-0.30403	-37.8845	-0.172203	-37.8713	-0.0498035	-37.8427	0.08243	-37.8541	0.23902	-37.8637	0.351198	-37.8938	0.487192	-37.8899	0.601727	-37.909	0.748526
		-37.8264	-0.30412	-37.8512	-0.172217	-37.8381	-0.0498419	-37.8095	0.08234	-37.8207	0.23895	-37.8303	0.351137	-37.8604	0.487149	-37.8565	0.601694	-37.8756	0.748497
		-37.7931	-0.3042	-37.8178	-0.172226	-37.8049	-0.0498803	-37.7762	0.08223	-37.7873	0.23888	-37.797	0.351033	-37.8271	0.487106	-37.8232	0.601667	-37.8422	0.748467
		-37.7599	-0.30427	-37.7844	-0.172231	-37.7717	-0.0499151	-37.7429	0.08212	-37.7538	0.23883	-37.7636	0.350888	-37.7936	0.487061	-37.7899	0.601642	-37.8088	0.748435
		-37.7266	-0.30434	-37.751	-0.172235	-37.7384	-0.0499442	-37.7096	0.08202	-37.7204	0.23879	-37.7303	0.350725	-37.7603	0.487016	-37.7566	0.601623	-37.7754	0.748399
		-37.6934	-0.30441	-37.7176	-0.172239	-37.7052	-0.0499688	-37.6764	0.08192	-37.687	0.23874	-37.697	0.350565	-37.7269	0.486962	-37.7233	0.601607	-37.742	0.748359
		-37.6602	-0.30448	-37.6841	-0.172242	-37.6719	-0.0499897	-37.6432	0.08181	-37.6536	0.2387	-37.6636	0.350431	-37.6936	0.486899	-37.6899	0.60159	-37.7086	0.748317
		-37.6268	-0.30456	-37.6508	-0.172249	-37.6386	-0.05001	-37.61	0.08172	-37.6202	0.23865	-37.6302	0.350316	-37.6603	0.486824	-37.6566	0.60157	-37.6752	0.748273
		-37.5936	-0.30465	-37.6174	-0.172261	-37.6053	-0.05002	-37.5767	0.08163	-37.5868	0.23861	-37.5969	0.350221	-37.627	0.486747	-37.6232	0.601545	-37.6418	0.748231
		-37.5604	-0.30474	-37.584	-0.172279	-37.572	-0.05004	-37.5435	0.08155	-37.5533	0.23857	-37.5635	0.350157	-37.5937	0.486671	-37.5898	0.601515	-37.6084	0.74819
		-37.5272	-0.30484	-37.5506	-0.1723	-37.5386	-0.05006	-37.5102	0.08149	-37.5199	0.23854	-37.5302	0.350124	-37.5604	0.486601	-37.5564	0.601482	-37.575	0.748151
		-37.494	-0.30495	-37.5172	-0.172319	-37.5053	-0.05008	-37.4771	0.08145	-37.4865	0.2385	-37.4969	0.350118	-37.5271	0.486538	-37.5231	0.601447	-37.5415	0.74812
		-37.4607	-0.30506	-37.4838	-0.172336	-37.472	-0.0501	-37.4438	0.08142	-37.453	0.23846	-37.4636	0.350122	-37.4938	0.486485	-37.4898	0.601412	-37.5081	0.74808
		-37.4275	-0.30516	-37.4504	-0.172354	-37.4388	-0.05011	-37.4106	0.08139	-37.4196	0.23842	-37.4302	0.350131	-37.4605	0.486441	-37.4565	0.601379	-37.4747	0.748048
		-37.3943	-0.30525	-37.417	-0.172373	-37.4055	-0.05012	-37.3773	0.08136	-37.3862	0.23838	-37.3968	0.35014	-37.4272	0.486407	-37.4232	0.601352	-37.4413	0.748007
		-37.3611	-0.30533	-37.3836	-0.172391	-37.3722	-0.05011	-37.3441	0.08133	-37.3528	0.23834	-37.3634	0.350139	-37.3939	0.48638	-37.3898	0.601331	-37.4079	0.747974
		-37.3279	-0.3054	-37.3502	-0.172408	-37.3388	-0.0501	-37.3108	0.08128	-37.3194	0.23829	-37.3301	0.350108	-37.3607	0.486361	-37.3564	0.601318	-37.3746	0.747937
		-37.2946	-0.30546	-37.3169	-0.172424	-37.3054	-0.05007	-37.2776	0.08123	-37.2859	0.23824	-37.2967	0.350049	-37.3273	0.486335	-37.323	0.601309	-37.3412	0.747903
		-37.2614	-0.30551	-37.2835	-0.172439	-37.272	-0.05004	-37.2443	0.08117	-37.2525	0.23819	-37.2632	0.34997	-37.294	0.486295	-37.2897	0.601306	-37.3079	0.747874
		-37.2281	-0.30556	-37.2501	-0.172454	-37.2386	-0.05	-37.2111	0.08111	-37.2191	0.23813	-37.2298	0.34988	-37.2607	0.486234	-37.2563	0.601297	-37.2745	0.74785
		-37.1949	-0.30562	-37.2167	-0.172471	-37.2051	-0.0499735	-37.1779	0.08105	-37.1857	0.23808	-37.1965	0.34978	-37.2273	0.486163	-37.223	0.601287	-37.2412	0.747837
		-37.1617	-0.30568	-37.1833	-0.172488	-37.1715	-0.0499467	-37.1447	0.08101	-37.1523	0.23802	-37.1631	0.3497	-37.194	0.486086	-37.1897	0.601273	-37.2078	0.747837
		-37.1285	-0.30574	-37.1499	-0.172506	-37.138	-0.049926	-37.1114	0.08098	-37.1189	0.23797	-37.1297	0.34964	-37.1607	0.486007	-37.1563	0.601255	-37.1744	0.747851
		-37.0953	-0.30582	-37.1165	-0.172523	-37.1045	-0.0499216	-37.0782	0.08097	-37.0855	0.23792	-37.0963	0.34964	-37.1275	0.485925	-37.123	0.601232	-37.1411	0.747869
		-37.0621	-0.3059	-37.0832	-0.172538	-37.0711	-0.0499323	-37.045	0.08097	-37.052	0.23788	-37.0629	0.34968	-37.0942	0.485855	-37.0896	0.601205	-37.1078	0.747882
		-37.0289	-0.30598	-37.0498	-0.172551	-37.0376	-0.0499504	-37.0117	0.08097	-37.0185	0.23784	-37.0295	0.34973	-37.0609	0.485804	-37.0563	0.601178	-37.0744	0.747887
		-36.9958	-0.30608	-37.0164	-0.172562	-37.0043	-0.0499715	-36.9784	0.08098	-36.9851	0.23779	-36.9961	0.34981	-37.0276	0.485775	-37.023	0.601151	-37.0411	0.747887
		-36.9625	-0.30617	-36.983	-0.172571	-36.9709	-0.0499938	-36.9451	0.08099	-36.9517	0.23775	-36.9626	0.34993	-36.9943	0.485747	-36.9897	0.601125	-37.0078	0.747878
		-36.9293	-0.30625	-36.9496	-0.172579	-36.9374	-0.05001	-36.9119	0.08099	-36.9183	0.23771	-36.9292	0.350064	-36.961	0.485722	-36.9564	0.6011	-36.9745	0.747857
		-36.8961	-0.30631	-36.9163	-0.172587	-36.904	-0.05003	-36.8786	0.08099	-36.8849	0.23767	-36.8958	0.350194	-36.9277	0.485692	-36.9229	0.601079	-36.9412	0.747825
		-36.8629	-0.30637	-36.8828	-0.172596	-36.8706	-0.05005	-36.8454	0.08097	-36.8515	0.23763	-36.8624	0.350297	-36.8944	0.485662	-36.8895	0.601059	-36.9078	0.74779
		-36.8297	-0.30641	-36.8495	-0.172605	-36.8372	-0.05006	-36.8121	0.08095	-36.8182	0.2376	-36.829	0.350387	-36.8611	0.48563	-36.8561	0.60104	-36.8744	0.747761
		-36.7965	-0.30644	-36.816	-0.172616	-36.8038	-0.05007	-36.7788	0.08091	-36.7848	0.23757	-36.7954	0.350468	-36.8278	0.485602	-36.8226	0.601018	-36.8411	0.747735
		-36.7632	-0.30646	-36.7827	-0.172625	-36.7704	-0.05007	-36.7456	0.08087	-36.7515	0.23755	-36.762	0.350515	-36.7945	0.485575	-36.7892	0.600996	-36.8077	0.747712
		-36.7299	-0.30646	-36.7493	-0.172631	-36.7371	-0.05008	-36.7124	0.08083	-36.718	0.23753	-36.7285	0.350503	-36.7612	0.485551	-36.7559	0.600974	-36.7743	0.747686
		-36.6967	-0.30647	-36.7159	-0.172631	-36.7037	-0.0501	-36.6791	0.0808	-36.6846	0.23751	-36.6951	0.350434	-36.7279	0.485529	-36.7226	0.600957	-36.7409	0.747656
		-36.6634	-0.30647	-36.6825	-0.172626	-36.6703	-0.05011	-36.6458	0.08078	-36.6512	0.2375	-36.6616	0.350362	-36.6946	0.485511	-36.6893	0.600942	-36.7076	0.747623
		-36.6301	-0.30648	-36.6491	-0.172616	-36.637	-0.05013	-36.6125	0.08077	-36.6179	0.23748	-36.6281	0.350292	-36.6613	0.485498	-36.6559	0.600928	-36.6743	0.747584
		-36.5969	-0.3065	-36.6157	-0.172604	-36.6036	-0.05015	-36.5793	0.08078	-36.5845	0.23746	-36.5946	0.350238	-36.628	0.48549	-36.6226	0.600915	-36.641	0.747543
		-36.5635	-0.30651	-36.5823	-0.17259	-36.5702	-0.05016	-36.546	0.08079	-36.5511	0.23744	-36.5612	0.350175	-36.5947	0.48548	-36.5892	0.600903	-36.6077	0.747502
		-36.5302	-0.30652	-36.5488	-0.172575	-36.5368	-0.05018	-36.5127	0.0808	-36.5177	0.23741	-36.5277	0.350144	-36.5614	0.485466	-36.5559	0.600892	-36.5744	0.747463
		-36.4969	-0.30654	-36.5153	-0.172561	-36.5034	-0.0502	-36.4794	0.08081	-36.4842	0.23738	-36.4942	0.35008	-36.5281	0.485455	-36.5225	0.60088	-36.541	0.747426
		-36.4636	-0.30654	-36.4819	-0.172551	-36.4701	-0.05023	-36.4461	0.0808	-36.4509	0.23735	-36.4608	0.350066	-36.4948	0.485443	-36.4892	0.600864	-36.5078	0.74739
		-36.4303	-0.30655	-36.4485	-0.172545	-36.4367	-0.05026	-36.4127	0.08077	-36.4175	0.23732	-36.4273	0.350016	-36.4614	0.485429	-36.4558	0.600847	-36.4744	0.747357
		-36.397	-0.30654	-36.4151	-0.172541	-36.4034	-0.05028	-36.3795	0.08074	-36.3841	0.23729	-36.3939	0.350033	-36.4282	0.485412	-36.4224	0.600831	-36.4411	0.747328
		-36.3636	-0.30652	-36.3817	-0.172537	-36.37	-0.05031	-36.3462	0.08071	-36.3507	0.23727	-36.3604	0.350036	-36.3948	0.485393	-36.389	0.600816	-36.4078	0.7473
		-36.3302	-0.3065	-36.3483	-0.172533	-36.3366	-0.05033	-36.313	0.08067	-36.3173	0.23725	-36.3269	0.350077	-36.3615	0.485374	-36.3556	0.600802	-36.3746	0.747272
		-36.2969	-0.30646	-36.315	-0.172527	-36.3032	-0.05035	-36.2796	0.08064	-36.284	0.23723	-36.2934	0.350111	-36.3282	0.485356	-36.3224	0.600788	-36.3413	0.747244
		-36.2636	-0.30643	-36.2816	-0.172518	-36.2698	-0.05037	-36.2463	0.08061	-36.2506	0.23721	-36.26	0.350143	-36.2948	0.48534	-36.289	0.600776	-36.3081	0.747216
		-36.2303	-0.30639	-36.2482	-0.172503	-36.2365	-0.05038	-36.213	0.0806	-36.2171	0.2372	-36.2263	0.35016	-36.2615	0.485329	-36.2557	0.600764	-36.2749	0.747188
		-36.197	-0.30635	-36.2147	-0.172483	-36.203	-0.0504	-36.1797	0.0806	-36.1838	0.23718	-36.1928	0.350153	-36.2282	0.485316	-36.2223	0.600755	-36.2417	0.747161
		-36.1636	-0.30634	-36.1813	-0.172462	-36.1697	-0.05042	-36.1463	0.08061	-36.1505	0.23717	-36.1593	0.350136	-36.1949	0.48531	-36.1889	0.600745	-36.2084	0.747135
		-36.1301	-0.30634	-36.1478	-0.172444	-36.1363	-0.05044	-36.113	0.08062	-36.1171	0.23714	-36.1259	0.350111	-36.1616	0.485299	-36.1555	0.600735	-36.1751	0.747109
		-36.0968	-0.30632	-36.1144	-0.172431	-36.1029	-0.05046	-36.0796	0.08064	-36.0838	0.23712	-36.0924	0.350082	-36.1283	0.485293	-36.1221	0.600723	-36.1419	0.747082
		-36.0635	-0.30632	-36.0809	-0.172423	-36.0695	-0.05048	-36.0463	0.08064	-36.0505	0.23709	-36.059	0.350054	-36.0949	0.485278	-36.0887	0.600711	-36.1086	0.747057
		-36.0302	-0.30632	-36.0475	-0.172421	-36.0361	-0.05051	-36.0129	0.08062	-36.0171	0.23707	-36.0256	0.350036	-36.0616	0.485261	-36.0553	0.600699	-36.0754	0.747031
		-35.9968	-0.30632	-36.0142	-0.172424	-36.0027	-0.05053	-35.9795	0.08061	-35.9838	0.23705	-35.9921	0.350017	-36.0283	0.485241	-36.0219	0.600689	-36.0422	0.747006
		-35.9635	-0.3063	-35.9808	-0.172431	-35.9693	-0.05055	-35.9462	0.0806	-35.9504	0.23704	-35.9587	0.35	-35.9949	0.485218	-35.9885	0.600682	-36.009	0.746982
		-35.93	-0.30628	-35.9475	-0.17244	-35.936	-0.05057	-35.9129	0.08059	-35.9171	0.23702	-35.9252	0.34998	-35.9616	0.485194	-35.9551	0.600677	-35.9758	0.746961
		-35.8966	-0.30626	-35.9141	-0.172447	-35.9027	-0.05059	-35.8796	0.08057	-35.8837	0.237	-35.8917	0.34995	-35.9283	0.48517	-35.9218	0.600676	-35.9426	0.746943
		-35.8632	-0.30624	-35.8807	-0.172454	-35.8693	-0.05061	-35.8462	0.08056	-35.8503	0.23698	-35.8583	0.34993	-35.895	0.485149	-35.8885	0.600678	-35.9093	0.746925
		-35.8298	-0.30621	-35.8474	-0.172459	-35.8359	-0.05064	-35.8128	0.08054	-35.817	0.23695	-35.8248	0.34989	-35.8616	0.485135	-35.8552	0.600682	-35.8761	0.746909
		-35.7964	-0.30621	-35.814	-0.172466	-35.8025	-0.05068	-35.7794	0.0805	-35.7836	0.23693	-35.7914	0.34982	-35.8283	0.485128	-35.8218	0.600689	-35.843	0.746894
		-35.763	-0.30619	-35.7807	-0.172475	-35.7691	-0.05072	-35.7461	0.08047	-35.7503	0.23691	-35.7579	0.34981	-35.7949	0.485124	-35.7885	0.600697	-35.8098	0.746881
		-35.7295	-0.30617	-35.7473	-0.172484	-35.7356	-0.05077	-35.7128	0.08043	-35.717	0.23688	-35.7245	0.34977	-35.7616	0.485121	-35.7551	0.600705	-35.7767	0.746867
		-35.6961	-0.30615	-35.7139	-0.172491	-35.7023	-0.05083	-35.6795	0.08041	-35.6836	0.23686	-35.691	0.34972	-35.7281	0.485116	-35.7217	0.600708	-35.7435	0.746848
		-35.6626	-0.30613	-35.6805	-0.172498	-35.6688	-0.05089	-35.6461	0.08039	-35.6503	0.23683	-35.6576	0.3497	-35.6947	0.485109	-35.6882	0.600705	-35.7103	0.74682
		-35.6292	-0.30611	-35.6472	-0.172504	-35.6354	-0.05094	-35.6127	0.08037	-35.6169	0.23681	-35.6241	0.34966	-35.6613	0.485098	-35.6549	0.600698	-35.6772	0.746781
		-35.5957	-0.30609	-35.6138	-0.172509	-35.602	-0.05099	-35.5793	0.08035	-35.5836	0.23678	-35.5907	0.34965	-35.628	0.485087	-35.6216	0.600691	-35.6442	0.746726
		-35.5622	-0.30607	-35.5805	-0.172514	-35.5686	-0.05103	-35.546	0.08035	-35.5503	0.23676	-35.5572	0.34964	-35.5946	0.485079	-35.5882	0.600682	-35.611	0.746657
		-35.5287	-0.30606	-35.5471	-0.172521	-35.5352	-0.05106	-35.5126	0.08034	-35.5169	0.23674	-35.5238	0.34962	-35.5612	0.485069	-35.5549	0.600673	-35.5778	0.74658
		-35.4953	-0.30605	-35.5138	-0.172534	-35.5019	-0.05108	-35.4792	0.08034	-35.4836	0.23672	-35.4903	0.34961	-35.5279	0.485056	-35.5215	0.600666	-35.5446	0.746502
		-35.4617	-0.30603	-35.4804	-0.172558	-35.4685	-0.0511	-35.4458	0.08032	-35.4502	0.2367	-35.4569	0.3496	-35.4945	0.485045	-35.4881	0.600662	-35.5112	0.746427
		-35.4282	-0.30602	-35.4471	-0.172589	-35.4351	-0.0511	-35.4123	0.08031	-35.4169	0.23668	-35.4235	0.34958	-35.461	0.485036	-35.4548	0.600662	-35.478	0.746358
		-35.3948	-0.30601	-35.4138	-0.172626	-35.4017	-0.05111	-35.3789	0.0803	-35.3835	0.23666	-35.3901	0.34956	-35.4276	0.485027	-35.4214	0.600665	-35.4447	0.746299
		-35.3612	-0.306	-35.3805	-0.172664	-35.3682	-0.05112	-35.3455	0.08028	-35.3502	0.23664	-35.3566	0.34954	-35.3942	0.485013	-35.388	0.600669	-35.4116	0.746253
		-35.3277	-0.30599	-35.3471	-0.172704	-35.3347	-0.05113	-35.3122	0.08026	-35.3168	0.23663	-35.3232	0.34951	-35.3608	0.484997	-35.3547	0.600672	-35.3784	0.746217
		-35.2941	-0.30597	-35.3138	-0.172745	-35.3013	-0.05114	-35.2788	0.08024	-35.2835	0.23662	-35.2898	0.34948	-35.3274	0.484982	-35.3213	0.600674	-35.3452	0.746188
		-35.2606	-0.30595	-35.2805	-0.172783	-35.2679	-0.05115	-35.2454	0.08022	-35.2501	0.2366	-35.2564	0.34946	-35.2941	0.484964	-35.2879	0.600676	-35.312	0.746159
		-35.2271	-0.30595	-35.2471	-0.172815	-35.2345	-0.05117	-35.212	0.0802	-35.2167	0.23659	-35.223	0.34943	-35.2607	0.484951	-35.2544	0.600676	-35.2789	0.746131
		-35.1936	-0.30594	-35.2138	-0.172841	-35.2011	-0.05118	-35.1786	0.08019	-35.1834	0.23657	-35.1896	0.3494	-35.2273	0.484939	-35.2209	0.600675	-35.2458	0.746105
		-35.1601	-0.30594	-35.1805	-0.172868	-35.1678	-0.0512	-35.1451	0.08017	-35.1501	0.23656	-35.1562	0.34937	-35.1939	0.484928	-35.1875	0.600675	-35.2127	0.746081
		-35.1266	-0.30593	-35.1472	-0.172899	-35.1343	-0.05122	-35.1117	0.08016	-35.1167	0.23655	-35.1228	0.34934	-35.1605	0.484918	-35.1541	0.600674	-35.1796	0.746062
		-35.0932	-0.30593	-35.114	-0.172936	-35.1011	-0.05124	-35.0783	0.08015	-35.0834	0.23654	-35.0894	0.34931	-35.1271	0.484909	-35.1207	0.600672	-35.1465	0.746046
		-35.0597	-0.30592	-35.0807	-0.172979	-35.0677	-0.05126	-35.0449	0.08013	-35.0501	0.23653	-35.056	0.34929	-35.0936	0.484903	-35.0873	0.600667	-35.1133	0.746033
		-35.0262	-0.30592	-35.0474	-0.173028	-35.0344	-0.05127	-35.0115	0.08012	-35.0167	0.23652	-35.0227	0.34926	-35.0602	0.484898	-35.054	0.600661	-35.0802	0.746021
		-34.9927	-0.30591	-35.0141	-0.173083	-35.001	-0.05128	-34.9781	0.0801	-34.9834	0.23651	-34.9893	0.34923	-35.0269	0.484888	-35.0207	0.600654	-35.0471	0.746009
		-34.9591	-0.3059	-34.9808	-0.173141	-34.9677	-0.05129	-34.9447	0.08009	-34.9501	0.23649	-34.9559	0.34921	-34.9935	0.484882	-34.9872	0.600644	-35.014	0.746
		-34.9256	-0.30589	-34.9476	-0.173199	-34.9344	-0.0513	-34.9113	0.08008	-34.9168	0.23646	-34.9225	0.34918	-34.96	0.484875	-34.9538	0.600631	-34.9808	0.745993
		-34.8921	-0.30588	-34.9143	-0.173255	-34.901	-0.05131	-34.8779	0.08007	-34.8834	0.23643	-34.8891	0.34915	-34.9265	0.484864	-34.9205	0.600615	-34.9476	0.745986
		-34.8586	-0.30588	-34.8811	-0.173306	-34.8676	-0.05131	-34.8444	0.08005	-34.8501	0.23639	-34.8558	0.34912	-34.8931	0.484856	-34.8871	0.600598	-34.9144	0.745977
		-34.8251	-0.30587	-34.8478	-0.173351	-34.8343	-0.05131	-34.8109	0.08004	-34.8168	0.23636	-34.8223	0.34908	-34.8597	0.484843	-34.8538	0.60058	-34.8813	0.745966
		-34.7916	-0.30587	-34.8145	-0.173387	-34.8009	-0.05131	-34.7775	0.08002	-34.7834	0.23633	-34.789	0.34904	-34.8263	0.484831	-34.8205	0.600559	-34.8482	0.745954
		-34.7581	-0.30586	-34.7814	-0.173418	-34.7676	-0.05131	-34.744	0.08001	-34.7501	0.23629	-34.7556	0.34899	-34.7929	0.484819	-34.7871	0.600537	-34.8151	0.745941
		-34.7246	-0.30586	-34.7481	-0.17345	-34.7342	-0.05131	-34.7106	0.08	-34.7167	0.23625	-34.7222	0.34894	-34.7595	0.484809	-34.7538	0.600515	-34.782	0.745925
		-34.6911	-0.30586	-34.7149	-0.173488	-34.7008	-0.05132	-34.6772	0.07999	-34.6835	0.23621	-34.6889	0.34889	-34.7261	0.484802	-34.7204	0.600493	-34.7489	0.745905
		-34.6576	-0.30586	-34.6816	-0.17353	-34.6674	-0.05132	-34.6437	0.07998	-34.6501	0.23618	-34.6556	0.34884	-34.6927	0.484798	-34.687	0.600472	-34.7158	0.745883
		-34.624	-0.30585	-34.6483	-0.173574	-34.634	-0.05133	-34.6103	0.07997	-34.6167	0.23616	-34.6223	0.3488	-34.6593	0.484799	-34.6537	0.600451	-34.6827	0.745862
		-34.5906	-0.30584	-34.6151	-0.17362	-34.6006	-0.05135	-34.5768	0.07997	-34.5833	0.23615	-34.589	0.34876	-34.6257	0.4848	-34.6203	0.600431	-34.6495	0.745841
		-34.5571	-0.30584	-34.582	-0.173667	-34.5672	-0.05136	-34.5434	0.07996	-34.55	0.23613	-34.5556	0.34872	-34.5922	0.484802	-34.5868	0.60041	-34.6164	0.745815
		-34.5236	-0.30581	-34.5487	-0.173715	-34.5338	-0.05137	-34.5098	0.07995	-34.5166	0.23611	-34.5223	0.34868	-34.5588	0.484803	-34.5534	0.600388	-34.5833	0.74579
		-34.4901	-0.3058	-34.5155	-0.173759	-34.5005	-0.05139	-34.4764	0.07993	-34.4833	0.23609	-34.489	0.34865	-34.5253	0.484803	-34.5199	0.600365	-34.5502	0.745761
		-34.4566	-0.30579	-34.4822	-0.173799	-34.4671	-0.05141	-34.4429	0.0799	-34.45	0.23607	-34.4557	0.34861	-34.4919	0.484791	-34.4865	0.600342	-34.5171	0.745734
		-34.4231	-0.30579	-34.4489	-0.173835	-34.4337	-0.05143	-34.4094	0.07988	-34.4166	0.23605	-34.4224	0.34858	-34.4585	0.484775	-34.453	0.60032	-34.484	0.74571
		-34.3897	-0.3058	-34.4156	-0.17387	-34.4004	-0.05145	-34.376	0.07986	-34.3833	0.23603	-34.3892	0.34854	-34.425	0.484757	-34.4197	0.600299	-34.4508	0.745687
		-34.3563	-0.30581	-34.3824	-0.173904	-34.367	-0.05147	-34.3425	0.07985	-34.3499	0.23601	-34.3558	0.34852	-34.3916	0.484736	-34.3863	0.600278	-34.4177	0.745665
		-34.3228	-0.30582	-34.3492	-0.173939	-34.3337	-0.0515	-34.309	0.07984	-34.3165	0.23599	-34.3224	0.34851	-34.3582	0.484713	-34.3529	0.600256	-34.3845	0.745643
		-34.2894	-0.30583	-34.3159	-0.173972	-34.3004	-0.05153	-34.2756	0.07983	-34.2831	0.23597	-34.2891	0.3485	-34.3248	0.484689	-34.3195	0.600233	-34.3514	0.745622
		-34.256	-0.30585	-34.2826	-0.174002	-34.267	-0.05156	-34.2421	0.07983	-34.2498	0.23595	-34.2558	0.34849	-34.2913	0.484665	-34.2861	0.600208	-34.3182	0.745599
		-34.2225	-0.30586	-34.2494	-0.174029	-34.2337	-0.05159	-34.2086	0.07983	-34.2165	0.23594	-34.2223	0.34848	-34.2579	0.484644	-34.2527	0.60018	-34.2851	0.745578
		-34.189	-0.30587	-34.2161	-0.174055	-34.2003	-0.05163	-34.1752	0.07983	-34.1831	0.23592	-34.1888	0.34846	-34.2244	0.484624	-34.2193	0.600149	-34.252	0.745556
		-34.1556	-0.30588	-34.1828	-0.174082	-34.167	-0.05167	-34.1418	0.07983	-34.1497	0.23591	-34.1555	0.34844	-34.191	0.484607	-34.1859	0.600113	-34.2188	0.745532
		-34.1221	-0.3059	-34.1495	-0.17411	-34.1337	-0.05171	-34.1083	0.07983	-34.1163	0.23591	-34.1221	0.34841	-34.1576	0.484592	-34.1525	0.600074	-34.1857	0.745506
		-34.0887	-0.30592	-34.1163	-0.174136	-34.1003	-0.05175	-34.0748	0.07983	-34.083	0.23591	-34.0888	0.34838	-34.124	0.48458	-34.1192	0.600036	-34.1525	0.745479
		-34.0553	-0.30595	-34.083	-0.17416	-34.067	-0.05178	-34.0412	0.07983	-34.0496	0.2359	-34.0555	0.34834	-34.0906	0.484573	-34.0858	0.600002	-34.1193	0.745453
		-34.0219	-0.30598	-34.0498	-0.174184	-34.0337	-0.05182	-34.0078	0.07982	-34.0161	0.2359	-34.0221	0.3483	-34.0571	0.484566	-34.0523	0.599975	-34.0861	0.745427
		-33.9885	-0.306	-34.0165	-0.174208	-34.0003	-0.05185	-33.9744	0.07981	-33.9828	0.2359	-33.9889	0.34826	-34.0236	0.484558	-34.0189	0.599952	-34.053	0.745399
		-33.9551	-0.30603	-33.9832	-0.174228	-33.967	-0.05189	-33.9408	0.0798	-33.9494	0.2359	-33.9555	0.34823	-33.9901	0.484546	-33.9855	0.599934	-34.0198	0.745368
		-33.9217	-0.30605	-33.9499	-0.174219	-33.9336	-0.05193	-33.9073	0.07979	-33.916	0.23589	-33.9222	0.3482	-33.9567	0.484535	-33.9521	0.599918	-33.9867	0.745336
		-33.8882	-0.30608	-33.9166	-0.174231	-33.9003	-0.05197	-33.8738	0.07978	-33.8826	0.23589	-33.8889	0.34817	-33.9232	0.484525	-33.9187	0.599906	-33.9535	0.745307
		-33.8548	-0.30611	-33.8834	-0.174238	-33.867	-0.05202	-33.8403	0.07977	-33.8492	0.23588	-33.8555	0.34815	-33.8897	0.484513	-33.8853	0.599896	-33.9203	0.745283
		-33.8213	-0.30614	-33.8501	-0.174241	-33.8338	-0.05206	-33.8068	0.07976	-33.8158	0.23587	-33.8222	0.34813	-33.8562	0.4845	-33.8519	0.599886	-33.8872	0.745261
		-33.7879	-0.30616	-33.8168	-0.174243	-33.8005	-0.05211	-33.7733	0.07975	-33.7825	0.23585	-33.7888	0.3481	-33.8228	0.484489	-33.8185	0.599875	-33.8541	0.745247
		-33.7546	-0.30619	-33.7835	-0.174241	-33.7672	-0.05216	-33.7399	0.07975	-33.749	0.23584	-33.7554	0.34808	-33.7893	0.484477	-33.7852	0.599859	-33.8209	0.74524
		-33.7211	-0.30622	-33.7502	-0.174235	-33.7339	-0.0522	-33.7064	0.07974	-33.7156	0.23582	-33.722	0.34805	-33.7559	0.484464	-33.7518	0.599841	-33.7877	0.745228
		-33.6878	-0.30624	-33.7169	-0.174226	-33.7007	-0.05223	-33.6729	0.07974	-33.6822	0.2358	-33.6887	0.34803	-33.7224	0.484449	-33.7184	0.599823	-33.7545	0.745214
		-33.6544	-0.30626	-33.6836	-0.174214	-33.6674	-0.05226	-33.6394	0.07974	-33.6488	0.23578	-33.6554	0.34801	-33.689	0.484434	-33.6851	0.599805	-33.7212	0.745193
		-33.621	-0.30628	-33.6503	-0.174201	-33.6341	-0.05228	-33.606	0.07973	-33.6154	0.23576	-33.6221	0.34799	-33.6555	0.48442	-33.6517	0.599784	-33.6879	0.745161
		-33.5876	-0.30631	-33.617	-0.174191	-33.6007	-0.0523	-33.5725	0.07973	-33.582	0.23574	-33.5887	0.34796	-33.6221	0.484408	-33.6183	0.599762	-33.6546	0.745129
		-33.5543	-0.30633	-33.5836	-0.174184	-33.5674	-0.05232	-33.5389	0.07972	-33.5486	0.23572	-33.5552	0.34794	-33.5886	0.484397	-33.5849	0.599738	-33.6213	0.745097
		-33.5209	-0.30636	-33.5502	-0.174179	-33.5339	-0.05234	-33.5054	0.07972	-33.5152	0.23571	-33.5219	0.34792	-33.5551	0.48439	-33.5515	0.599716	-33.5881	0.745068
		-33.4876	-0.3064	-33.5169	-0.174171	-33.5007	-0.05237	-33.472	0.07971	-33.4818	0.2357	-33.4886	0.3479	-33.5217	0.484387	-33.5181	0.599693	-33.5548	0.745037
		-33.4543	-0.30643	-33.4836	-0.174159	-33.4673	-0.05239	-33.4385	0.07971	-33.4484	0.23569	-33.4552	0.34788	-33.4882	0.484386	-33.4847	0.599671	-33.5217	0.745011
		-33.4209	-0.30647	-33.4503	-0.174145	-33.434	-0.05243	-33.4051	0.07971	-33.415	0.23568	-33.4218	0.34786	-33.4548	0.484382	-33.4513	0.599649	-33.4885	0.744984
		-33.3876	-0.30651	-33.4169	-0.17413	-33.4007	-0.05246	-33.3716	0.07971	-33.3816	0.23567	-33.3883	0.34783	-33.4213	0.484374	-33.4179	0.599627	-33.4553	0.744958
		-33.3542	-0.30654	-33.3835	-0.174113	-33.3674	-0.05249	-33.3381	0.07971	-33.3481	0.23566	-33.355	0.3478	-33.3878	0.484364	-33.3845	0.599605	-33.4221	0.744922
		-33.3209	-0.30657	-33.3501	-0.174091	-33.3341	-0.05252	-33.3046	0.07971	-33.3148	0.23566	-33.3216	0.34778	-33.3544	0.484353	-33.3511	0.599585	-33.389	0.744887
		-33.2876	-0.3066	-33.3168	-0.17408	-33.3008	-0.05255	-33.2711	0.07971	-33.2814	0.23565	-33.2883	0.34775	-33.3209	0.484345	-33.3178	0.599567	-33.3558	0.744856
		-33.2542	-0.30663	-33.2835	-0.174066	-33.2673	-0.05257	-33.2376	0.0797	-33.248	0.23564	-33.255	0.34772	-33.2874	0.484336	-33.2844	0.599553	-33.3226	0.744833
		-33.2209	-0.30666	-33.25	-0.174041	-33.234	-0.05259	-33.2042	0.0797	-33.2146	0.23562	-33.2217	0.3477	-33.2539	0.484329	-33.251	0.599545	-33.2894	0.744821
		-33.1875	-0.30669	-33.2167	-0.174033	-33.2006	-0.05262	-33.1706	0.07969	-33.1811	0.23561	-33.1884	0.34767	-33.2204	0.484324	-33.2177	0.59954	-33.2561	0.744807
		-33.1542	-0.30672	-33.1833	-0.174031	-33.1672	-0.05265	-33.1372	0.07968	-33.1478	0.23561	-33.155	0.34765	-33.1869	0.484322	-33.1844	0.599538	-33.223	0.744791
		-33.1208	-0.30675	-33.1499	-0.174031	-33.1338	-0.05269	-33.1037	0.07967	-33.1143	0.2356	-33.1217	0.34763	-33.1534	0.484321	-33.151	0.599536	-33.1898	0.744776
		-33.0875	-0.30679	-33.1164	-0.174022	-33.1005	-0.05272	-33.0702	0.07966	-33.081	0.23559	-33.0884	0.34761	-33.12	0.484317	-33.1177	0.599536	-33.1566	0.744758
		-33.0542	-0.30682	-33.0831	-0.174015	-33.0671	-0.05276	-33.0367	0.07965	-33.0476	0.23558	-33.055	0.3476	-33.0865	0.48431	-33.0844	0.599537	-33.1234	0.744741
		-33.0208	-0.30686	-33.0498	-0.174011	-33.0337	-0.05281	-33.0034	0.07965	-33.0142	0.23556	-33.0216	0.34759	-33.053	0.484301	-33.051	0.599537	-33.0902	0.744725
		-32.9875	-0.3069	-33.0165	-0.174006	-33.0004	-0.05285	-32.97	0.07965	-32.9808	0.23555	-32.9882	0.34758	-33.0195	0.48429	-33.0177	0.599535	-33.057	0.744711
		-32.9542	-0.30694	-32.9831	-0.173997	-32.967	-0.05289	-32.9364	0.07965	-32.9473	0.23553	-32.9549	0.34757	-32.986	0.484275	-32.9843	0.599523	-33.0237	0.744698
		-32.9209	-0.30698	-32.9496	-0.17398	-32.9337	-0.05292	-32.9028	0.07965	-32.914	0.23552	-32.9215	0.34756	-32.9526	0.484254	-32.9509	0.599518	-32.9905	0.74469
		-32.8876	-0.30702	-32.9162	-0.173964	-32.9003	-0.05296	-32.8693	0.07965	-32.8806	0.23551	-32.8881	0.34755	-32.9191	0.484226	-32.9176	0.599505	-32.9572	0.744688
		-32.8543	-0.30706	-32.8828	-0.173947	-32.8669	-0.05299	-32.8359	0.07964	-32.8472	0.2355	-32.8548	0.34753	-32.8857	0.484196	-32.8843	0.599492	-32.924	0.744693
		-32.8209	-0.30709	-32.8494	-0.173933	-32.8336	-0.05302	-32.8024	0.07963	-32.8138	0.2355	-32.8214	0.34751	-32.8523	0.484167	-32.8509	0.599477	-32.8908	0.744701
		-32.7876	-0.30712	-32.816	-0.173931	-32.8002	-0.05306	-32.769	0.07962	-32.7803	0.2355	-32.788	0.34748	-32.8188	0.484141	-32.8174	0.599461	-32.8576	0.744711
		-32.7543	-0.30715	-32.7824	-0.173925	-32.7668	-0.05309	-32.7355	0.0796	-32.7469	0.23551	-32.7545	0.34744	-32.7854	0.484117	-32.784	0.599445	-32.8244	0.744724
		-32.721	-0.30718	-32.749	-0.173921	-32.7334	-0.05311	-32.7021	0.07958	-32.7134	0.23551	-32.7212	0.34738	-32.7519	0.484097	-32.7506	0.599435	-32.791	0.744739
		-32.6876	-0.30721	-32.7155	-0.17392	-32.6999	-0.05314	-32.6686	0.07956	-32.68	0.2355	-32.6878	0.34734	-32.7183	0.484084	-32.7172	0.599427	-32.7578	0.74475
		-32.6543	-0.30724	-32.6821	-0.17392	-32.6665	-0.05317	-32.6352	0.07954	-32.6465	0.23549	-32.6544	0.3473	-32.6848	0.484081	-32.6838	0.599418	-32.7245	0.744752
		-32.621	-0.30727	-32.6488	-0.173919	-32.6331	-0.05319	-32.6018	0.07952	-32.6131	0.23548	-32.6211	0.34727	-32.6514	0.484083	-32.6505	0.599407	-32.6912	0.744745
		-32.5877	-0.30731	-32.6154	-0.17391	-32.5996	-0.0532	-32.5683	0.07949	-32.5797	0.23545	-32.5877	0.34724	-32.6179	0.484086	-32.6171	0.599391	-32.6579	0.744732
		-32.5543	-0.30734	-32.582	-0.1739	-32.5662	-0.05322	-32.5349	0.07946	-32.5464	0.23542	-32.5543	0.34722	-32.5844	0.484088	-32.5838	0.599371	-32.6247	0.744714
		-32.521	-0.30737	-32.5485	-0.173889	-32.5327	-0.05324	-32.5015	0.07944	-32.5131	0.23539	-32.5209	0.3472	-32.5509	0.484089	-32.5504	0.599348	-32.5914	0.744693
		-32.4877	-0.30741	-32.515	-0.173886	-32.4992	-0.05327	-32.4681	0.07943	-32.4797	0.23536	-32.4876	0.34717	-32.5174	0.48409	-32.517	0.599325	-32.5581	0.744669
		-32.4543	-0.30745	-32.4815	-0.173875	-32.4658	-0.05328	-32.4347	0.07942	-32.4464	0.23532	-32.4542	0.34715	-32.4839	0.484088	-32.4837	0.599302	-32.5249	0.744647
		-32.421	-0.30749	-32.4481	-0.173878	-32.4324	-0.0533	-32.4012	0.07942	-32.413	0.23528	-32.4208	0.34712	-32.4504	0.484083	-32.4503	0.599279	-32.4916	0.744626
		-32.3878	-0.30753	-32.4147	-0.173876	-32.3989	-0.05332	-32.3678	0.07942	-32.3796	0.23524	-32.3874	0.34709	-32.4169	0.484074	-32.4169	0.599256	-32.4583	0.744607
		-32.3545	-0.30757	-32.3813	-0.173878	-32.3655	-0.05334	-32.3344	0.07942	-32.3463	0.23521	-32.354	0.34706	-32.3835	0.484061	-32.3835	0.599236	-32.4251	0.744588
		-32.3212	-0.30761	-32.3479	-0.173879	-32.3321	-0.05335	-32.3008	0.07942	-32.313	0.23517	-32.3206	0.34703	-32.35	0.484051	-32.3501	0.599218	-32.3918	0.744571
		-32.2879	-0.30765	-32.3145	-0.173882	-32.2986	-0.05336	-32.2673	0.07942	-32.2797	0.23514	-32.2871	0.347	-32.3165	0.484038	-32.3168	0.599202	-32.3585	0.744555
		-32.2546	-0.30768	-32.2811	-0.173885	-32.2651	-0.05338	-32.2338	0.07941	-32.2464	0.2351	-32.2537	0.34697	-32.2831	0.484026	-32.2834	0.599184	-32.3252	0.744539
		-32.2212	-0.30772	-32.2477	-0.173888	-32.2317	-0.05339	-32.2004	0.0794	-32.213	0.23507	-32.2203	0.34693	-32.2497	0.484012	-32.2501	0.599164	-32.2919	0.744522
		-32.1878	-0.30775	-32.2143	-0.17389	-32.1982	-0.0534	-32.1669	0.07939	-32.1797	0.23504	-32.1869	0.34689	-32.2163	0.483998	-32.2167	0.599141	-32.2586	0.744506
		-32.1546	-0.30779	-32.1809	-0.17389	-32.1648	-0.05341	-32.1335	0.07938	-32.1464	0.23501	-32.1535	0.34685	-32.1828	0.483985	-32.1833	0.599117	-32.2253	0.74449
		-32.1214	-0.30783	-32.1474	-0.173889	-32.1313	-0.05343	-32.1	0.07936	-32.113	0.23498	-32.1202	0.34682	-32.1493	0.483974	-32.15	0.599092	-32.1919	0.744476
		-32.0881	-0.30788	-32.114	-0.173889	-32.0978	-0.05345	-32.0667	0.07934	-32.0797	0.23495	-32.0868	0.34679	-32.1158	0.483963	-32.1167	0.599067	-32.1586	0.74446
		-32.0548	-0.30791	-32.0806	-0.173888	-32.0643	-0.05347	-32.0333	0.07932	-32.0465	0.23491	-32.0534	0.34676	-32.0824	0.483951	-32.0834	0.599041	-32.1253	0.744446
		-32.0215	-0.30795	-32.0472	-0.173886	-32.0309	-0.05349	-31.9999	0.07929	-32.0132	0.23488	-32.0199	0.34673	-32.049	0.483938	-32.05	0.599015	-32.092	0.744432
		-31.9882	-0.30799	-32.0137	-0.173886	-31.9974	-0.05351	-31.9665	0.07927	-31.9799	0.23484	-31.9865	0.3467	-32.0156	0.483925	-32.0167	0.598988	-32.0587	0.744417
		-31.9549	-0.30802	-31.9803	-0.173887	-31.9639	-0.05353	-31.9331	0.07924	-31.9466	0.2348	-31.9531	0.34667	-31.9822	0.483911	-31.9834	0.598962	-32.0254	0.744402
		-31.9216	-0.30806	-31.9469	-0.173892	-31.9304	-0.05354	-31.8998	0.07922	-31.9133	0.23476	-31.9198	0.34665	-31.9488	0.483899	-31.95	0.598938	-31.992	0.744386
		-31.8884	-0.3081	-31.9134	-0.1739	-31.897	-0.05356	-31.8665	0.07919	-31.88	0.23472	-31.8864	0.34663	-31.9154	0.483887	-31.9167	0.598917	-31.9587	0.744368
		-31.8551	-0.30814	-31.88	-0.173909	-31.8635	-0.05357	-31.8331	0.07916	-31.8467	0.23468	-31.853	0.34661	-31.8819	0.48388	-31.8834	0.598899	-31.9254	0.744349
		-31.8218	-0.30818	-31.8466	-0.173915	-31.8301	-0.05359	-31.7997	0.07914	-31.8134	0.23464	-31.8197	0.34659	-31.8485	0.48388	-31.85	0.598882	-31.892	0.744329
		-31.7886	-0.30823	-31.8131	-0.173917	-31.7966	-0.0536	-31.7664	0.07912	-31.7801	0.2346	-31.7862	0.34658	-31.8151	0.483889	-31.8167	0.598869	-31.8585	0.744308
		-31.7554	-0.30827	-31.7797	-0.173916	-31.7631	-0.05362	-31.733	0.0791	-31.7468	0.23457	-31.7527	0.34657	-31.7816	0.483898	-31.7834	0.59886	-31.8251	0.744286
		-31.7221	-0.30832	-31.7463	-0.173912	-31.7297	-0.05363	-31.6996	0.07909	-31.7135	0.23453	-31.7192	0.34656	-31.748	0.483907	-31.7501	0.598854	-31.7917	0.744261
		-31.6889	-0.30837	-31.7128	-0.173908	-31.6962	-0.05364	-31.6663	0.07907	-31.6802	0.2345	-31.6858	0.34654	-31.7146	0.483909	-31.7168	0.598848	-31.7583	0.744229
		-31.6556	-0.30842	-31.6793	-0.173902	-31.6626	-0.05366	-31.6329	0.07905	-31.647	0.23446	-31.6525	0.34653	-31.6811	0.483902	-31.6834	0.598841	-31.7248	0.744193
		-31.6223	-0.30847	-31.6459	-0.173898	-31.6291	-0.05367	-31.5995	0.07904	-31.6137	0.23441	-31.619	0.34651	-31.6476	0.483885	-31.6501	0.598834	-31.6914	0.744156
		-31.5891	-0.30851	-31.6125	-0.173895	-31.5956	-0.05368	-31.566	0.07902	-31.5804	0.23437	-31.5856	0.34649	-31.6142	0.483861	-31.6166	0.598827	-31.658	0.744121
		-31.5558	-0.30856	-31.5791	-0.173897	-31.5621	-0.05369	-31.5327	0.07901	-31.5472	0.23433	-31.5522	0.34647	-31.5808	0.48383	-31.5832	0.598823	-31.6246	0.744086
		-31.5226	-0.3086	-31.5456	-0.173902	-31.5286	-0.0537	-31.4994	0.079	-31.5139	0.23428	-31.5188	0.34646	-31.5474	0.483797	-31.5499	0.598815	-31.5912	0.744051
		-31.4893	-0.30863	-31.5122	-0.173909	-31.4952	-0.05372	-31.466	0.07898	-31.4807	0.23425	-31.4854	0.34644	-31.514	0.483766	-31.5165	0.598805	-31.5577	0.744018
		-31.456	-0.30866	-31.4788	-0.173919	-31.4616	-0.05373	-31.4326	0.07896	-31.4474	0.23421	-31.452	0.34643	-31.4806	0.483739	-31.4832	0.59879	-31.5243	0.743991
		-31.4227	-0.30869	-31.4454	-0.173929	-31.4281	-0.05375	-31.3993	0.07894	-31.4142	0.23417	-31.4185	0.34641	-31.4473	0.483717	-31.4499	0.598773	-31.4908	0.74397
		-31.3894	-0.30871	-31.412	-0.173938	-31.3945	-0.05378	-31.3659	0.07892	-31.3809	0.23414	-31.3851	0.34639	-31.4139	0.4837	-31.4165	0.598751	-31.4573	0.743959
		-31.356	-0.30873	-31.3787	-0.173943	-31.361	-0.0538	-31.3326	0.07889	-31.3477	0.2341	-31.3517	0.34637	-31.3806	0.483687	-31.3832	0.59873	-31.4238	0.743956
		-31.3227	-0.30875	-31.3453	-0.173946	-31.3275	-0.05382	-31.2992	0.07887	-31.3144	0.23406	-31.3183	0.34634	-31.3472	0.483679	-31.3498	0.598707	-31.3903	0.74396
		-31.2894	-0.30877	-31.3119	-0.173949	-31.294	-0.05384	-31.2658	0.07884	-31.281	0.23402	-31.2848	0.34632	-31.3138	0.483673	-31.3165	0.598682	-31.3569	0.743971
		-31.2561	-0.30879	-31.2785	-0.17395	-31.2605	-0.05386	-31.2325	0.07882	-31.2478	0.23398	-31.2514	0.34629	-31.2804	0.483666	-31.2832	0.598655	-31.3233	0.743983
		-31.2227	-0.30881	-31.2451	-0.173947	-31.227	-0.05387	-31.1991	0.0788	-31.2145	0.23393	-31.218	0.34626	-31.247	0.483656	-31.2498	0.598636	-31.2898	0.743992
		-31.1893	-0.30884	-31.2118	-0.173942	-31.1935	-0.05389	-31.1658	0.07878	-31.1813	0.23388	-31.1846	0.34623	-31.2137	0.483643	-31.2164	0.598612	-31.2563	0.743995
		-31.1561	-0.30887	-31.1784	-0.173937	-31.16	-0.05389	-31.1325	0.07876	-31.148	0.23384	-31.1512	0.3462	-31.1803	0.483628	-31.1831	0.598591	-31.223	0.743991
		-31.1228	-0.30891	-31.145	-0.173938	-31.1264	-0.0539	-31.0991	0.07875	-31.1147	0.23379	-31.1178	0.34618	-31.1469	0.48361	-31.1498	0.598575	-31.1895	0.743984
		-31.0895	-0.30895	-31.1116	-0.173947	-31.0929	-0.0539	-31.0658	0.07873	-31.0815	0.23375	-31.0844	0.34615	-31.1136	0.483588	-31.1164	0.598559	-31.156	0.743974
		-31.0563	-0.30899	-31.0781	-0.173962	-31.0594	-0.05389	-31.0325	0.07871	-31.0482	0.23371	-31.051	0.34613	-31.0802	0.483562	-31.083	0.598541	-31.1225	0.743967
		-31.023	-0.30903	-31.0447	-0.173982	-31.0259	-0.05389	-30.9991	0.0787	-31.015	0.23367	-31.0177	0.3461	-31.0468	0.483531	-31.0496	0.598523	-31.089	0.743968
		-30.9897	-0.30907	-31.0113	-0.173998	-30.9923	-0.05389	-30.9657	0.07869	-30.9818	0.23363	-30.9843	0.34606	-31.0135	0.483498	-31.0163	0.598507	-31.0555	0.743979
		-30.9563	-0.3091	-30.978	-0.174012	-30.9587	-0.05388	-30.9324	0.07868	-30.9485	0.23359	-30.951	0.34602	-30.9801	0.483466	-30.9829	0.598496	-31.022	0.744
		-30.9229	-0.30912	-30.9447	-0.174026	-30.9251	-0.05388	-30.8991	0.07866	-30.9153	0.23355	-30.9176	0.34599	-30.9467	0.483433	-30.9496	0.598481	-30.9885	0.744027
		-30.8896	-0.30915	-30.9113	-0.174037	-30.8915	-0.05388	-30.8658	0.07864	-30.882	0.23351	-30.8843	0.34594	-30.9134	0.483402	-30.9162	0.598466	-30.955	0.744054
		-30.8563	-0.30917	-30.8779	-0.174049	-30.858	-0.05388	-30.8326	0.07862	-30.8488	0.23348	-30.8509	0.3459	-30.8801	0.483374	-30.8829	0.598446	-30.9214	0.74408
		-30.8231	-0.3092	-30.8446	-0.174058	-30.8244	-0.05389	-30.7992	0.07859	-30.8156	0.23345	-30.8176	0.34586	-30.8468	0.483349	-30.8495	0.598425	-30.8879	0.744105
		-30.7898	-0.30923	-30.8112	-0.174067	-30.7909	-0.0539	-30.7659	0.07855	-30.7824	0.23343	-30.7842	0.34583	-30.8134	0.483329	-30.8162	0.598402	-30.8543	0.744128
		-30.7565	-0.30926	-30.7778	-0.174077	-30.7574	-0.05391	-30.7326	0.07852	-30.7492	0.2334	-30.7508	0.3458	-30.7801	0.483313	-30.7828	0.59838	-30.8208	0.74415
		-30.7232	-0.30928	-30.7445	-0.174087	-30.7239	-0.05393	-30.6992	0.07849	-30.716	0.23338	-30.7175	0.34577	-30.7468	0.483301	-30.7495	0.59836	-30.7872	0.744171
		-30.6899	-0.30931	-30.7111	-0.174093	-30.6904	-0.05394	-30.6659	0.07846	-30.6827	0.23336	-30.6842	0.34575	-30.7135	0.483288	-30.7162	0.598341	-30.7537	0.744194
		-30.6565	-0.30933	-30.6778	-0.174092	-30.657	-0.05395	-30.6326	0.07844	-30.6493	0.23334	-30.6508	0.34573	-30.6802	0.483274	-30.6829	0.598324	-30.7202	0.744219
		-30.6231	-0.30934	-30.6444	-0.174089	-30.6235	-0.05396	-30.5993	0.07842	-30.6161	0.23331	-30.6175	0.34571	-30.6469	0.48326	-30.6496	0.598309	-30.6867	0.744245
		-30.5897	-0.30936	-30.611	-0.174087	-30.59	-0.05397	-30.566	0.0784	-30.5829	0.23329	-30.5841	0.34569	-30.6136	0.483247	-30.6162	0.598294	-30.6531	0.744269
		-30.5563	-0.30937	-30.5777	-0.174087	-30.5565	-0.05397	-30.5327	0.07838	-30.5496	0.23326	-30.5507	0.34567	-30.5803	0.483235	-30.5829	0.598279	-30.6195	0.744293
		-30.523	-0.30937	-30.5442	-0.174086	-30.523	-0.05397	-30.4994	0.07836	-30.5164	0.23323	-30.5174	0.34565	-30.547	0.48322	-30.5494	0.598266	-30.5859	0.744318
		-30.4896	-0.30939	-30.5109	-0.174087	-30.4895	-0.05397	-30.4661	0.07834	-30.4832	0.2332	-30.484	0.34564	-30.5137	0.483208	-30.516	0.598253	-30.5523	0.744344
		-30.4563	-0.3094	-30.4776	-0.174093	-30.4559	-0.05397	-30.4328	0.07832	-30.45	0.23317	-30.4505	0.34562	-30.4804	0.483203	-30.4827	0.598241	-30.5188	0.74437
		-30.4229	-0.30942	-30.4444	-0.174105	-30.4224	-0.05397	-30.3996	0.0783	-30.4168	0.23315	-30.4172	0.3456	-30.4471	0.483205	-30.4493	0.598232	-30.4852	0.744394
		-30.3896	-0.30943	-30.4111	-0.174121	-30.3889	-0.05397	-30.3663	0.07828	-30.3835	0.23313	-30.3839	0.34557	-30.4139	0.483209	-30.416	0.598223	-30.4515	0.744418
		-30.3562	-0.30944	-30.3777	-0.174145	-30.3554	-0.05398	-30.3331	0.07827	-30.3503	0.23311	-30.3506	0.34554	-30.3806	0.483209	-30.3827	0.598213	-30.4179	0.744445
		-30.3228	-0.30946	-30.3445	-0.174171	-30.3219	-0.05398	-30.2998	0.07825	-30.317	0.23309	-30.3172	0.3455	-30.3473	0.483205	-30.3495	0.598201	-30.3843	0.744472
		-30.2895	-0.30947	-30.3113	-0.17419	-30.2884	-0.05398	-30.2665	0.07824	-30.2837	0.23307	-30.2839	0.34546	-30.3139	0.483194	-30.3162	0.598185	-30.3507	0.744501
		-30.256	-0.30948	-30.278	-0.174206	-30.2549	-0.05398	-30.2332	0.07823	-30.2505	0.23305	-30.2506	0.34542	-30.2806	0.483173	-30.2828	0.598167	-30.3171	0.744533
		-30.2226	-0.30949	-30.2447	-0.174232	-30.2214	-0.05399	-30.1999	0.07821	-30.2172	0.23302	-30.2173	0.34538	-30.2474	0.48314	-30.2495	0.598145	-30.2835	0.744566
		-30.1892	-0.3095	-30.2114	-0.174263	-30.1878	-0.05399	-30.1666	0.0782	-30.1839	0.233	-30.1839	0.34535	-30.2142	0.483096	-30.2161	0.59812	-30.2499	0.744597
		-30.1558	-0.30951	-30.1781	-0.174296	-30.1543	-0.054	-30.1333	0.0782	-30.1506	0.23297	-30.1507	0.34532	-30.1809	0.483046	-30.1827	0.598094	-30.2163	0.744625
		-30.1224	-0.30952	-30.1448	-0.174316	-30.1208	-0.05401	-30.1	0.07819	-30.1172	0.23295	-30.1174	0.34529	-30.1477	0.482997	-30.1494	0.598071	-30.1827	0.744652
		-30.089	-0.30954	-30.1115	-0.17433	-30.0873	-0.05401	-30.0667	0.07819	-30.084	0.23292	-30.0841	0.34526	-30.1145	0.482954	-30.116	0.598052	-30.1491	0.744682
		-30.0556	-0.30955	-30.0783	-0.174342	-30.0538	-0.05401	-30.0333	0.07819	-30.0507	0.2329	-30.0508	0.34524	-30.0813	0.482919	-30.0827	0.598034	-30.1155	0.744717
		-30.0222	-0.30956	-30.045	-0.174355	-30.0203	-0.05402	-30	0.07818	-30.0175	0.23287	-30.0174	0.34521	-30.048	0.482894	-30.0494	0.598018	-30.0819	0.744764
		-29.9888	-0.30957	-30.0117	-0.174369	-29.9868	-0.05402	-29.9666	0.07818	-29.9842	0.23284	-29.9841	0.34519	-30.0148	0.482879	-30.016	0.598005	-30.0483	0.744822
		-29.9553	-0.30958	-29.9784	-0.174382	-29.9533	-0.05402	-29.9332	0.07817	-29.951	0.23281	-29.9507	0.34517	-29.9815	0.482871	-29.9828	0.597995	-30.0147	0.744888
		-29.9219	-0.30959	-29.9451	-0.174394	-29.9198	-0.05401	-29.8999	0.07815	-29.9177	0.23279	-29.9173	0.34514	-29.9483	0.482868	-29.9495	0.597986	-29.9812	0.744957
		-29.8885	-0.30959	-29.9119	-0.174407	-29.8863	-0.05401	-29.8666	0.07813	-29.8845	0.23277	-29.8839	0.34512	-29.9151	0.482867	-29.9162	0.597977	-29.9476	0.745023
		-29.8551	-0.30959	-29.8787	-0.174422	-29.8528	-0.05401	-29.8332	0.07811	-29.8512	0.23275	-29.8504	0.3451	-29.8817	0.482864	-29.8828	0.597967	-29.914	0.745081
		-29.8217	-0.3096	-29.8454	-0.174438	-29.8193	-0.05401	-29.7999	0.07809	-29.8179	0.23273	-29.817	0.34508	-29.8485	0.482859	-29.8495	0.597959	-29.8804	0.745124
		-29.7882	-0.30961	-29.8121	-0.174454	-29.7858	-0.05401	-29.7666	0.07807	-29.7846	0.2327	-29.7837	0.34506	-29.8153	0.482848	-29.8162	0.597952	-29.8467	0.745145
		-29.7548	-0.30962	-29.7789	-0.174471	-29.7522	-0.05401	-29.7333	0.07804	-29.7512	0.23268	-29.7503	0.34504	-29.782	0.482832	-29.7829	0.597948	-29.8131	0.745148
		-29.7214	-0.30964	-29.7457	-0.174489	-29.7187	-0.05401	-29.7	0.07802	-29.7179	0.23266	-29.717	0.34502	-29.7488	0.482811	-29.7495	0.597943	-29.7795	0.745137
		-29.6879	-0.30966	-29.7125	-0.174508	-29.6852	-0.05401	-29.6668	0.078	-29.6847	0.23263	-29.6836	0.345	-29.7156	0.482787	-29.7161	0.597938	-29.7459	0.745121
		-29.6545	-0.30968	-29.6792	-0.174526	-29.6517	-0.05402	-29.6334	0.07799	-29.6515	0.23261	-29.6502	0.34499	-29.6824	0.482761	-29.6828	0.597933	-29.7123	0.745101
		-29.6211	-0.30969	-29.6459	-0.174539	-29.6183	-0.05402	-29.6001	0.07797	-29.6182	0.23258	-29.6168	0.34497	-29.6492	0.482733	-29.6494	0.597928	-29.6788	0.745082
		-29.5876	-0.30971	-29.6126	-0.174548	-29.5848	-0.05403	-29.5667	0.07796	-29.5849	0.23254	-29.5834	0.34496	-29.6161	0.482703	-29.6161	0.597924	-29.6453	0.745063
		-29.5541	-0.30972	-29.5793	-0.174553	-29.5514	-0.05404	-29.5335	0.07795	-29.5516	0.23251	-29.5501	0.34495	-29.5828	0.482673	-29.5828	0.59792	-29.6117	0.745047
		-29.5207	-0.30973	-29.546	-0.174556	-29.518	-0.05404	-29.5002	0.07794	-29.5183	0.23247	-29.5167	0.34494	-29.5496	0.482643	-29.5495	0.597916	-29.5781	0.745033
		-29.4872	-0.30974	-29.5128	-0.174558	-29.4845	-0.05406	-29.4668	0.07792	-29.4851	0.23244	-29.4834	0.34493	-29.5164	0.482614	-29.5161	0.597912	-29.5445	0.745024
		-29.4538	-0.30974	-29.4795	-0.17456	-29.451	-0.05408	-29.4335	0.07791	-29.4518	0.23239	-29.45	0.34492	-29.4831	0.482587	-29.4828	0.597908	-29.5109	0.745019
		-29.4203	-0.30974	-29.4462	-0.174563	-29.4176	-0.0541	-29.4002	0.07789	-29.4185	0.23236	-29.4166	0.34491	-29.45	0.482562	-29.4495	0.597905	-29.4773	0.745022
		-29.3869	-0.30974	-29.4129	-0.174569	-29.3842	-0.05412	-29.3669	0.07787	-29.3852	0.23233	-29.3832	0.3449	-29.4167	0.482541	-29.4161	0.597903	-29.4437	0.745032
		-29.3534	-0.30975	-29.3797	-0.174578	-29.3508	-0.05414	-29.3337	0.07786	-29.3518	0.23231	-29.3498	0.34489	-29.3835	0.482524	-29.3827	0.597902	-29.4101	0.745048
		-29.32	-0.30976	-29.3464	-0.174589	-29.3173	-0.05416	-29.3003	0.07784	-29.3185	0.23229	-29.3165	0.34487	-29.3502	0.482508	-29.3494	0.597902	-29.3766	0.745065
		-29.2865	-0.30977	-29.3132	-0.174599	-29.2839	-0.05417	-29.267	0.07782	-29.2852	0.23228	-29.2831	0.34486	-29.317	0.482493	-29.316	0.597903	-29.343	0.745051
		-29.2531	-0.30978	-29.2799	-0.17461	-29.2504	-0.05418	-29.2338	0.07781	-29.252	0.23227	-29.2498	0.34484	-29.2838	0.482478	-29.2826	0.597905	-29.3095	0.74498
		-29.2196	-0.3098	-29.2467	-0.17462	-29.2169	-0.05419	-29.2005	0.0778	-29.2186	0.23226	-29.2164	0.34482	-29.2506	0.482461	-29.2493	0.597908	-29.2759	0.744978
		-29.1862	-0.30981	-29.2134	-0.17463	-29.1835	-0.0542	-29.1672	0.07779	-29.1852	0.23225	-29.183	0.34481	-29.2174	0.482444	-29.2159	0.59791	-29.2424	0.744966
		-29.1528	-0.30983	-29.1802	-0.17464	-29.1501	-0.0542	-29.1338	0.07778	-29.1519	0.23223	-29.1497	0.34479	-29.1842	0.482423	-29.1825	0.597909	-29.2089	0.744943
		-29.1194	-0.30985	-29.1469	-0.174651	-29.1167	-0.05421	-29.1004	0.07777	-29.1186	0.2322	-29.1162	0.34477	-29.1509	0.482399	-29.1491	0.597907	-29.1753	0.744912
		-29.0859	-0.30988	-29.1136	-0.174662	-29.0833	-0.05421	-29.0671	0.07776	-29.0853	0.23217	-29.0828	0.34475	-29.1177	0.482373	-29.1158	0.597903	-29.1418	0.744878
		-29.0524	-0.30989	-29.0804	-0.174672	-29.0499	-0.05422	-29.0338	0.07775	-29.052	0.23214	-29.0494	0.34473	-29.0844	0.482347	-29.0825	0.597895	-29.1083	0.744845
		-29.019	-0.30991	-29.0471	-0.174683	-29.0164	-0.05422	-29.0005	0.07773	-29.0187	0.2321	-29.016	0.34471	-29.0512	0.482321	-29.0491	0.597885	-29.0747	0.744813
		-28.9855	-0.30993	-29.014	-0.174692	-28.983	-0.05423	-28.9672	0.07771	-28.9854	0.23207	-28.9826	0.34469	-29.018	0.482295	-29.0158	0.597874	-29.0412	0.744786
		-28.952	-0.30995	-28.9807	-0.174701	-28.9496	-0.05424	-28.9339	0.07769	-28.952	0.23205	-28.9492	0.34467	-28.9848	0.482271	-28.9824	0.597863	-29.0077	0.74476
		-28.9185	-0.30997	-28.9475	-0.17471	-28.9161	-0.05426	-28.9006	0.07767	-28.9186	0.23204	-28.9159	0.34465	-28.9516	0.482251	-28.949	0.597851	-28.9741	0.744735
		-28.885	-0.30998	-28.9142	-0.174718	-28.8827	-0.05427	-28.8673	0.07765	-28.8853	0.23203	-28.8825	0.34464	-28.9183	0.482233	-28.9156	0.597837	-28.9405	0.744712
		-28.8516	-0.31	-28.881	-0.174725	-28.8493	-0.05429	-28.8339	0.07763	-28.8519	0.23201	-28.8491	0.34464	-28.885	0.482211	-28.8823	0.597821	-28.907	0.744689
		-28.8181	-0.31001	-28.8478	-0.174729	-28.8159	-0.05431	-28.8006	0.07762	-28.8186	0.232	-28.8157	0.34464	-28.8517	0.482185	-28.8489	0.597805	-28.8734	0.744663
		-28.7847	-0.31003	-28.8146	-0.174731	-28.7824	-0.05433	-28.7673	0.07761	-28.7852	0.23198	-28.7823	0.34464	-28.8184	0.482159	-28.8155	0.597787	-28.8399	0.744631
		-28.7512	-0.31005	-28.7814	-0.174731	-28.749	-0.05434	-28.734	0.0776	-28.7518	0.23195	-28.7488	0.34464	-28.7851	0.482133	-28.7821	0.597766	-28.8063	0.744591
		-28.7178	-0.31006	-28.7481	-0.174729	-28.7156	-0.05435	-28.7006	0.0776	-28.7184	0.23192	-28.7155	0.34462	-28.7519	0.482109	-28.7487	0.597743	-28.7727	0.744543
		-28.6843	-0.31007	-28.7148	-0.174728	-28.6821	-0.05437	-28.6673	0.07759	-28.6851	0.2319	-28.6821	0.3446	-28.7186	0.482084	-28.7153	0.59772	-28.7392	0.744488
		-28.6509	-0.31008	-28.6815	-0.174728	-28.6487	-0.0544	-28.6339	0.07759	-28.6517	0.23186	-28.6487	0.34458	-28.6853	0.482064	-28.682	0.5977	-28.7057	0.744429
		-28.6174	-0.31009	-28.6483	-0.174733	-28.6153	-0.05442	-28.6006	0.07758	-28.6184	0.23183	-28.6153	0.34456	-28.652	0.482052	-28.6486	0.597678	-28.6721	0.744368
		-28.5839	-0.31009	-28.615	-0.17474	-28.5819	-0.05445	-28.5672	0.07757	-28.585	0.2318	-28.5819	0.34454	-28.6187	0.482047	-28.6152	0.597652	-28.6387	0.744308
		-28.5505	-0.3101	-28.5817	-0.174748	-28.5485	-0.05447	-28.5338	0.07755	-28.5516	0.23177	-28.5485	0.34453	-28.5854	0.482046	-28.5818	0.597622	-28.6051	0.744251
		-28.517	-0.31011	-28.5485	-0.17476	-28.5151	-0.0545	-28.5005	0.07754	-28.5183	0.23175	-28.5151	0.34452	-28.5521	0.482044	-28.5484	0.597591	-28.5716	0.7442
		-28.4835	-0.31013	-28.5153	-0.174778	-28.4818	-0.05452	-28.4672	0.07752	-28.4849	0.23173	-28.4817	0.3445	-28.5187	0.482041	-28.515	0.597564	-28.538	0.74416
		-28.45	-0.31014	-28.482	-0.174801	-28.4484	-0.05454	-28.4338	0.07749	-28.4515	0.23171	-28.4483	0.34448	-28.4854	0.482036	-28.4816	0.597534	-28.5045	0.744132
		-28.4166	-0.31015	-28.4487	-0.174826	-28.415	-0.05456	-28.4004	0.07747	-28.4181	0.23168	-28.4149	0.34446	-28.4521	0.482026	-28.4482	0.597507	-28.471	0.744112
		-28.3831	-0.31017	-28.4155	-0.174851	-28.3816	-0.05458	-28.3671	0.07744	-28.3847	0.23166	-28.3816	0.34443	-28.4188	0.482011	-28.4149	0.597483	-28.4375	0.7441
		-28.3497	-0.31018	-28.3823	-0.174875	-28.3482	-0.0546	-28.3337	0.07741	-28.3513	0.23162	-28.3481	0.3444	-28.3854	0.481993	-28.3815	0.59745	-28.404	0.744092
		-28.3162	-0.3102	-28.3491	-0.174903	-28.3147	-0.05462	-28.3003	0.07737	-28.3179	0.2316	-28.3147	0.34436	-28.3521	0.481977	-28.3481	0.597416	-28.3704	0.744087
		-28.2826	-0.31021	-28.3159	-0.174932	-28.2813	-0.05464	-28.2669	0.07735	-28.2845	0.23158	-28.2814	0.34433	-28.3188	0.481966	-28.3146	0.597388	-28.337	0.744086
		-28.2492	-0.31023	-28.2826	-0.174957	-28.2479	-0.05465	-28.2336	0.07732	-28.2512	0.23158	-28.248	0.34429	-28.2854	0.481959	-28.2812	0.597357	-28.3035	0.744086
		-28.2157	-0.31025	-28.2493	-0.174977	-28.2144	-0.05466	-28.2002	0.0773	-28.2177	0.23157	-28.2146	0.34426	-28.2521	0.481956	-28.2478	0.597324	-28.2699	0.744087
		-28.1823	-0.31027	-28.216	-0.174992	-28.181	-0.05467	-28.1669	0.07728	-28.1843	0.23157	-28.1812	0.34423	-28.2186	0.48196	-28.2144	0.597292	-28.2365	0.744086
		-28.1488	-0.3103	-28.1828	-0.175003	-28.1476	-0.05467	-28.1334	0.07727	-28.151	0.23155	-28.1477	0.3442	-28.1852	0.481968	-28.181	0.597261	-28.2029	0.744079
		-28.1154	-0.31033	-28.1495	-0.175012	-28.1142	-0.05468	-28.1001	0.07726	-28.1176	0.23154	-28.1143	0.34417	-28.1518	0.48198	-28.1476	0.597227	-28.1695	0.744065
		-28.082	-0.31035	-28.1162	-0.175016	-28.0808	-0.05468	-28.0667	0.07724	-28.0842	0.23152	-28.0808	0.34415	-28.1184	0.481991	-28.1142	0.597197	-28.136	0.744042
		-28.0485	-0.31038	-28.0829	-0.175015	-28.0474	-0.05468	-28.0334	0.07722	-28.0508	0.23148	-28.0474	0.34412	-28.085	0.482001	-28.0807	0.597163	-28.1025	0.744008
		-28.0151	-0.3104	-28.0496	-0.17501	-28.014	-0.05468	-28	0.07719	-28.0174	0.23145	-28.014	0.3441	-28.0516	0.482008	-28.0473	0.597129	-28.069	0.743966
		-27.9816	-0.31042	-28.0163	-0.175002	-27.9806	-0.05469	-27.9666	0.07718	-27.984	0.23143	-27.9806	0.34408	-28.0182	0.482014	-28.0139	0.597096	-28.0355	0.743916
		-27.9482	-0.31042	-27.9829	-0.174993	-27.9472	-0.05469	-27.9332	0.07718	-27.9506	0.23142	-27.9473	0.34405	-27.9849	0.482019	-27.9805	0.59706	-28.0021	0.743867
		-27.9146	-0.31043	-27.9496	-0.174986	-27.9137	-0.05469	-27.8997	0.07718	-27.9172	0.2314	-27.9139	0.34403	-27.9515	0.482023	-27.9471	0.59702	-27.9685	0.743819
		-27.8811	-0.31043	-27.9162	-0.174978	-27.8803	-0.05469	-27.8663	0.07717	-27.8838	0.23138	-27.8805	0.344	-27.9181	0.482026	-27.9135	0.596976	-27.935	0.743782
		-27.8476	-0.31043	-27.8829	-0.17497	-27.8469	-0.0547	-27.8328	0.07715	-27.8503	0.23136	-27.8471	0.34398	-27.8847	0.482028	-27.8801	0.59693	-27.9015	0.74376
		-27.814	-0.31042	-27.8496	-0.174959	-27.8135	-0.0547	-27.7995	0.07713	-27.8168	0.23135	-27.8137	0.34396	-27.8513	0.48203	-27.8466	0.596882	-27.8679	0.743755
		-27.7805	-0.31042	-27.8162	-0.174946	-27.78	-0.05471	-27.766	0.07711	-27.7834	0.23134	-27.7803	0.34394	-27.8179	0.482019	-27.8131	0.596833	-27.8345	0.743758
		-27.747	-0.31042	-27.7828	-0.174933	-27.7466	-0.05472	-27.7327	0.07708	-27.75	0.23133	-27.7469	0.34391	-27.7845	0.482008	-27.7797	0.596782	-27.801	0.743766
		-27.7135	-0.31042	-27.7494	-0.174918	-27.7132	-0.05473	-27.6993	0.07705	-27.7166	0.23132	-27.7136	0.34389	-27.751	0.481998	-27.7461	0.596732	-27.7675	0.743773
		-27.68	-0.31042	-27.716	-0.174912	-27.6798	-0.05473	-27.6659	0.07703	-27.6832	0.23132	-27.6802	0.34387	-27.7176	0.482001	-27.7127	0.596687	-27.7341	0.74378
		-27.6465	-0.31042	-27.6826	-0.174891	-27.6464	-0.05472	-27.6325	0.07702	-27.6497	0.23131	-27.6468	0.34384	-27.6842	0.481993	-27.6793	0.596645	-27.7006	0.743781
		-27.613	-0.31042	-27.6492	-0.174873	-27.6129	-0.05472	-27.5991	0.07701	-27.6163	0.23129	-27.6135	0.34382	-27.6508	0.481996	-27.6459	0.596608	-27.6672	0.743773
		-27.5795	-0.31043	-27.6158	-0.174846	-27.5794	-0.05472	-27.5656	0.07701	-27.5828	0.23128	-27.5801	0.3438	-27.6174	0.481997	-27.6124	0.596575	-27.6337	0.743754
		-27.546	-0.31044	-27.5824	-0.174816	-27.546	-0.05472	-27.5322	0.07701	-27.5494	0.23127	-27.5468	0.34378	-27.584	0.481997	-27.579	0.596549	-27.6003	0.743727
		-27.5125	-0.31046	-27.549	-0.174786	-27.5125	-0.05472	-27.4987	0.07701	-27.5159	0.23127	-27.5134	0.34375	-27.5506	0.481996	-27.5455	0.596529	-27.5669	0.743697
		-27.479	-0.31047	-27.5156	-0.174755	-27.4791	-0.05472	-27.4653	0.07701	-27.4825	0.23126	-27.4799	0.34373	-27.5171	0.481993	-27.5121	0.596511	-27.5336	0.743663
		-27.4456	-0.31048	-27.4822	-0.174727	-27.4457	-0.05472	-27.4319	0.07701	-27.449	0.23126	-27.4466	0.3437	-27.4838	0.481989	-27.4787	0.596493	-27.5002	0.743627
		-27.4122	-0.3105	-27.4489	-0.174702	-27.4123	-0.05472	-27.3984	0.07701	-27.4155	0.23125	-27.4132	0.34368	-27.4504	0.481983	-27.4452	0.596478	-27.4668	0.743591
		-27.3787	-0.31051	-27.4155	-0.174681	-27.3789	-0.05471	-27.365	0.077	-27.382	0.23125	-27.3799	0.34365	-27.4169	0.481976	-27.4118	0.596467	-27.4334	0.743555
		-27.3452	-0.31051	-27.3821	-0.174663	-27.3454	-0.05471	-27.3315	0.077	-27.3485	0.23124	-27.3465	0.34362	-27.3836	0.481967	-27.3784	0.596459	-27.3999	0.743521
		-27.3117	-0.31052	-27.3487	-0.174648	-27.3121	-0.05471	-27.298	0.077	-27.3151	0.23123	-27.3131	0.34359	-27.3502	0.481959	-27.345	0.596448	-27.3665	0.743485
		-27.2782	-0.31051	-27.3153	-0.174633	-27.2787	-0.05471	-27.2645	0.07701	-27.2816	0.23121	-27.2798	0.34355	-27.3168	0.48196	-27.3115	0.596433	-27.3331	0.743448
		-27.2447	-0.31052	-27.2819	-0.174619	-27.2453	-0.05473	-27.2309	0.07701	-27.2481	0.23118	-27.2464	0.34351	-27.2834	0.481955	-27.2781	0.596413	-27.2997	0.74341
		-27.2112	-0.31054	-27.2485	-0.174602	-27.2119	-0.05475	-27.1975	0.07701	-27.2146	0.23115	-27.2131	0.34347	-27.25	0.481944	-27.2447	0.59639	-27.2663	0.74337
		-27.1778	-0.31055	-27.215	-0.174585	-27.1785	-0.05478	-27.164	0.07701	-27.1811	0.23111	-27.1797	0.34342	-27.2166	0.481935	-27.2113	0.596364	-27.2329	0.743327
		-27.1443	-0.31057	-27.1816	-0.174568	-27.1451	-0.05482	-27.1305	0.07701	-27.1477	0.23107	-27.1464	0.34337	-27.1832	0.481932	-27.1778	0.596333	-27.1996	0.743281
		-27.1108	-0.31058	-27.1481	-0.174551	-27.1117	-0.05486	-27.097	0.07701	-27.1142	0.23103	-27.1131	0.34331	-27.1497	0.48193	-27.1444	0.596296	-27.1662	0.743234
		-27.0774	-0.3106	-27.1147	-0.174531	-27.0783	-0.0549	-27.0635	0.07701	-27.0808	0.23099	-27.0797	0.34327	-27.1163	0.481926	-27.111	0.596255	-27.1328	0.743186
		-27.0439	-0.31062	-27.0813	-0.174508	-27.0449	-0.05495	-27.0301	0.07701	-27.0474	0.23095	-27.0464	0.34323	-27.0829	0.481921	-27.0776	0.596218	-27.0995	0.74314
		-27.0105	-0.31065	-27.0479	-0.174482	-27.0115	-0.05501	-26.9966	0.07701	-27.014	0.23091	-27.013	0.34319	-27.0494	0.481915	-27.0442	0.596186	-27.066	0.743093
		-26.9771	-0.31068	-27.0145	-0.174457	-26.9781	-0.0551	-26.963	0.077	-26.9806	0.23087	-26.9797	0.34316	-27.016	0.481899	-27.0108	0.596156	-27.0327	0.743046
		-26.9437	-0.31071	-26.9811	-0.174431	-26.9448	-0.05517	-26.9295	0.077	-26.9472	0.23083	-26.9463	0.34312	-26.9826	0.481877	-26.9774	0.596126	-26.9993	0.742997
		-26.9103	-0.31073	-26.9477	-0.174402	-26.9114	-0.05524	-26.896	0.07699	-26.9138	0.23079	-26.9129	0.34308	-26.9491	0.481847	-26.944	0.596098	-26.9658	0.742946
		-26.8769	-0.31075	-26.9143	-0.174373	-26.8781	-0.05535	-26.8625	0.07699	-26.8804	0.23075	-26.8796	0.34304	-26.9158	0.481811	-26.9106	0.596072	-26.9324	0.742895
		-26.8435	-0.31077	-26.8809	-0.174348	-26.8447	-0.05541	-26.829	0.07698	-26.847	0.23072	-26.8462	0.343	-26.8824	0.481769	-26.8771	0.596046	-26.8991	0.742845
		-26.81	-0.31079	-26.8475	-0.17433	-26.8114	-0.05545	-26.7955	0.07697	-26.8135	0.23069	-26.8129	0.34295	-26.8491	0.481723	-26.8437	0.59602	-26.8658	0.742796
		-26.7766	-0.31081	-26.814	-0.174318	-26.7781	-0.05547	-26.762	0.07696	-26.7802	0.23067	-26.7796	0.34291	-26.8157	0.481675	-26.8103	0.595993	-26.8325	0.742751
		-26.7431	-0.31083	-26.7806	-0.174309	-26.7448	-0.05549	-26.7285	0.07694	-26.7467	0.23066	-26.7462	0.34287	-26.7823	0.481628	-26.7768	0.595968	-26.7992	0.742703
		-26.7097	-0.31085	-26.7473	-0.174302	-26.7114	-0.05549	-26.695	0.07693	-26.7133	0.23064	-26.7129	0.34283	-26.7489	0.481582	-26.7434	0.595948	-26.7659	0.742672
		-26.6763	-0.31088	-26.7139	-0.174298	-26.678	-0.05548	-26.6615	0.07691	-26.6798	0.23063	-26.6795	0.34279	-26.7156	0.481541	-26.71	0.595932	-26.7326	0.742632
		-26.6429	-0.31092	-26.6805	-0.174297	-26.6446	-0.05546	-26.6281	0.07689	-26.6463	0.23061	-26.6462	0.34276	-26.6823	0.481506	-26.6766	0.595918	-26.6992	0.742551
		-26.6094	-0.31096	-26.6471	-0.174301	-26.6112	-0.05544	-26.5946	0.07687	-26.6129	0.23058	-26.6129	0.34272	-26.6489	0.481478	-26.6432	0.595908	-26.6659	0.742416
		-26.576	-0.311	-26.6137	-0.174307	-26.5778	-0.05541	-26.5611	0.07685	-26.5795	0.23055	-26.5795	0.34269	-26.6156	0.481456	-26.6098	0.595901	-26.6326	0.742325
		-26.5425	-0.31104	-26.5803	-0.174315	-26.5444	-0.05539	-26.5276	0.07683	-26.5461	0.23051	-26.546	0.34265	-26.5823	0.481439	-26.5764	0.595895	-26.5993	0.742254
		-26.5091	-0.31109	-26.547	-0.174323	-26.5111	-0.05537	-26.4941	0.07681	-26.5127	0.23046	-26.5127	0.34262	-26.5489	0.481426	-26.5429	0.595887	-26.566	0.742194
		-26.4757	-0.31114	-26.5136	-0.174334	-26.4777	-0.05535	-26.4607	0.0768	-26.4793	0.23041	-26.4794	0.34258	-26.5154	0.481417	-26.5095	0.59588	-26.5327	0.742152
		-26.4423	-0.31118	-26.4802	-0.174349	-26.4444	-0.05534	-26.4272	0.0768	-26.4459	0.23036	-26.446	0.34255	-26.482	0.481409	-26.4761	0.595875	-26.4994	0.742102
		-26.4089	-0.31123	-26.4469	-0.174368	-26.411	-0.05533	-26.3938	0.0768	-26.4125	0.23032	-26.4127	0.34252	-26.4486	0.481401	-26.4427	0.595878	-26.4661	0.742064
		-26.3755	-0.31128	-26.4136	-0.174387	-26.3776	-0.05533	-26.3603	0.07682	-26.3791	0.23027	-26.3793	0.34249	-26.4152	0.481392	-26.4092	0.595892	-26.4327	0.742031
		-26.3421	-0.31132	-26.3802	-0.174408	-26.3443	-0.05533	-26.3268	0.07683	-26.3457	0.23024	-26.3459	0.34247	-26.3818	0.481381	-26.3758	0.595917	-26.3994	0.74199
		-26.3087	-0.31137	-26.3469	-0.174429	-26.311	-0.05533	-26.2932	0.07684	-26.3123	0.23022	-26.3126	0.34244	-26.3484	0.48137	-26.3424	0.595951	-26.366	0.741954
		-26.2754	-0.31141	-26.3136	-0.174452	-26.2777	-0.05532	-26.2598	0.07685	-26.2789	0.23022	-26.2792	0.34242	-26.315	0.481359	-26.309	0.595989	-26.3328	0.741921
		-26.242	-0.31144	-26.2803	-0.174473	-26.2444	-0.05532	-26.2263	0.07686	-26.2456	0.23025	-26.2458	0.3424	-26.2816	0.481348	-26.2755	0.596027	-26.2995	0.741894
		-26.2087	-0.31146	-26.2469	-0.174492	-26.2111	-0.05532	-26.1928	0.07686	-26.2122	0.23029	-26.2124	0.34238	-26.2482	0.481336	-26.2421	0.59606	-26.2662	0.74187
		-26.1753	-0.31148	-26.2136	-0.174507	-26.1778	-0.05533	-26.1593	0.07685	-26.1787	0.23036	-26.1791	0.34236	-26.2148	0.481325	-26.2086	0.596086	-26.2329	0.741852
		-26.1419	-0.3115	-26.1803	-0.17452	-26.1445	-0.05535	-26.1258	0.07684	-26.1451	0.23044	-26.1456	0.34235	-26.1814	0.481314	-26.1752	0.596102	-26.1996	0.741836
		-26.1085	-0.31152	-26.1469	-0.174531	-26.1112	-0.05537	-26.0924	0.07684	-26.1115	0.23051	-26.1122	0.34233	-26.1481	0.481304	-26.1417	0.596109	-26.1663	0.741821
		-26.075	-0.31155	-26.1136	-0.174544	-26.0779	-0.05539	-26.0589	0.07683	-26.0779	0.23058	-26.0788	0.34232	-26.1147	0.481295	-26.1083	0.596108	-26.1331	0.741804
		-26.0416	-0.31158	-26.0802	-0.17456	-26.0447	-0.05542	-26.0254	0.07683	-26.0443	0.23062	-26.0455	0.3423	-26.0813	0.481288	-26.0749	0.596106	-26.0998	0.741781
		-26.0083	-0.31162	-26.0469	-0.174582	-26.0113	-0.05545	-25.9919	0.07683	-26.0107	0.23065	-26.012	0.34228	-26.0479	0.481283	-26.0414	0.596106	-26.0665	0.741752
		-25.9749	-0.31166	-26.0136	-0.174608	-25.978	-0.05548	-25.9585	0.07684	-25.9773	0.23067	-25.9786	0.34226	-26.0145	0.481278	-26.008	0.596109	-26.0332	0.741721
		-25.9415	-0.3117	-25.9803	-0.174639	-25.9446	-0.05551	-25.925	0.07684	-25.9439	0.23067	-25.9453	0.34224	-25.9812	0.481272	-25.9746	0.596115	-25.9999	0.741692
		-25.9081	-0.31174	-25.947	-0.174673	-25.9113	-0.05554	-25.8914	0.07684	-25.9105	0.23066	-25.9118	0.34221	-25.9478	0.481265	-25.9411	0.596125	-25.9665	0.741669
		-25.8746	-0.31178	-25.9138	-0.174708	-25.878	-0.05558	-25.8578	0.07684	-25.8771	0.23063	-25.8784	0.34218	-25.9144	0.481255	-25.9077	0.596137	-25.9332	0.74165
		-25.8413	-0.31181	-25.8805	-0.174744	-25.8447	-0.05561	-25.8243	0.07684	-25.8435	0.23061	-25.845	0.34215	-25.881	0.481244	-25.8743	0.59615	-25.8999	0.741635
		-25.808	-0.31185	-25.8473	-0.174779	-25.8115	-0.05564	-25.7909	0.07684	-25.8101	0.23058	-25.8117	0.34212	-25.8477	0.481233	-25.8409	0.596162	-25.8666	0.741626
		-25.7747	-0.31188	-25.814	-0.174813	-25.7783	-0.05567	-25.7574	0.07683	-25.7766	0.23054	-25.7782	0.34209	-25.8144	0.481223	-25.8075	0.596173	-25.8332	0.741624
		-25.7413	-0.31191	-25.7807	-0.174843	-25.745	-0.05568	-25.7239	0.07682	-25.7431	0.2305	-25.7448	0.34207	-25.781	0.481215	-25.774	0.596183	-25.7999	0.741626
		-25.708	-0.31194	-25.7475	-0.174869	-25.7118	-0.05568	-25.6905	0.0768	-25.7097	0.23045	-25.7115	0.34204	-25.7476	0.481207	-25.7407	0.596194	-25.7666	0.741627
		-25.6746	-0.31196	-25.7142	-0.174892	-25.6785	-0.05568	-25.657	0.07678	-25.6763	0.2304	-25.6781	0.34202	-25.7143	0.481198	-25.7072	0.596205	-25.7333	0.741626
		-25.6412	-0.31198	-25.681	-0.174913	-25.6452	-0.05567	-25.6236	0.07676	-25.6429	0.23036	-25.6447	0.34201	-25.6809	0.481186	-25.6738	0.596217	-25.7	0.741624
		-25.6078	-0.31201	-25.6477	-0.174932	-25.6119	-0.05566	-25.5901	0.07674	-25.6095	0.23032	-25.6114	0.342	-25.6475	0.481177	-25.6403	0.596229	-25.6667	0.741618
		-25.5745	-0.31203	-25.6145	-0.174948	-25.5786	-0.05565	-25.5567	0.07671	-25.5761	0.23028	-25.578	0.34199	-25.6142	0.48117	-25.6068	0.596243	-25.6333	0.741603
		-25.5411	-0.31206	-25.5812	-0.174963	-25.5454	-0.05564	-25.5233	0.07669	-25.5426	0.23024	-25.5446	0.34198	-25.5808	0.481166	-25.5734	0.596259	-25.6	0.741574
		-25.5077	-0.31209	-25.548	-0.174981	-25.5121	-0.05564	-25.4899	0.07667	-25.5092	0.23021	-25.5112	0.34197	-25.5476	0.481165	-25.5399	0.596276	-25.5666	0.741532
		-25.4744	-0.31212	-25.5147	-0.175003	-25.4789	-0.05565	-25.4565	0.07664	-25.4759	0.23018	-25.4778	0.34196	-25.5142	0.481167	-25.5065	0.596293	-25.5333	0.741482
		-25.4411	-0.31215	-25.4814	-0.175029	-25.4456	-0.05567	-25.4231	0.07662	-25.4424	0.23015	-25.4444	0.34196	-25.4809	0.481174	-25.473	0.59631	-25.5	0.741426
		-25.4078	-0.31218	-25.4482	-0.175058	-25.4124	-0.05571	-25.3897	0.07661	-25.409	0.23012	-25.4111	0.34195	-25.4475	0.481185	-25.4396	0.59633	-25.4667	0.741369
		-25.3744	-0.31222	-25.4149	-0.175089	-25.3791	-0.05575	-25.3563	0.07659	-25.3756	0.23008	-25.3777	0.34195	-25.4142	0.481198	-25.4061	0.596352	-25.4334	0.741314
		-25.341	-0.31225	-25.3817	-0.175121	-25.3459	-0.0558	-25.3229	0.07658	-25.3422	0.23003	-25.3442	0.34196	-25.3809	0.481212	-25.3727	0.596373	-25.4001	0.74127
		-25.3077	-0.31229	-25.3485	-0.175154	-25.3127	-0.05585	-25.2896	0.07656	-25.3088	0.22995	-25.3107	0.34197	-25.3475	0.481224	-25.3393	0.596393	-25.3668	0.741236
		-25.2743	-0.31233	-25.3153	-0.175187	-25.2794	-0.0559	-25.2562	0.07655	-25.2754	0.22985	-25.2773	0.34198	-25.3142	0.481232	-25.3059	0.596407	-25.3335	0.74121
		-25.241	-0.31237	-25.282	-0.17522	-25.2462	-0.05595	-25.2229	0.07654	-25.242	0.22972	-25.2437	0.34199	-25.2808	0.481236	-25.2725	0.596412	-25.3002	0.741187
		-25.2076	-0.31242	-25.2488	-0.175252	-25.213	-0.05601	-25.1896	0.07653	-25.2086	0.22957	-25.2103	0.34199	-25.2475	0.481235	-25.2391	0.596404	-25.2669	0.741162
		-25.1743	-0.31247	-25.2156	-0.17528	-25.1796	-0.05607	-25.1562	0.07652	-25.1753	0.22942	-25.1769	0.34199	-25.2142	0.48123	-25.2058	0.596381	-25.2337	0.741134
		-25.141	-0.31251	-25.1824	-0.175308	-25.1464	-0.05614	-25.1228	0.07651	-25.1419	0.22928	-25.1435	0.34199	-25.1809	0.481222	-25.1724	0.596344	-25.2004	0.741101
		-25.1077	-0.31256	-25.1493	-0.175336	-25.1132	-0.05622	-25.0894	0.07649	-25.1085	0.22915	-25.1101	0.34198	-25.1475	0.481207	-25.1391	0.596294	-25.1671	0.741063
		-25.0744	-0.3126	-25.1161	-0.175365	-25.08	-0.05633	-25.056	0.07647	-25.0751	0.22903	-25.0767	0.34197	-25.1143	0.481189	-25.1057	0.596239	-25.1338	0.741019
		-25.0411	-0.31264	-25.0829	-0.175393	-25.0469	-0.05645	-25.0227	0.07644	-25.0418	0.22893	-25.0433	0.34195	-25.0809	0.48117	-25.0723	0.596185	-25.1005	0.740973
		-25.0079	-0.31267	-25.0497	-0.175421	-25.0137	-0.0566	-24.9894	0.0764	-25.0084	0.22885	-25.0099	0.34193	-25.0476	0.481149	-25.0387	0.596137	-25.0673	0.740927
		-24.9746	-0.3127	-25.0165	-0.175451	-24.9805	-0.05675	-24.9561	0.07636	-24.975	0.22878	-24.9765	0.34192	-25.0143	0.481128	-25.0053	0.596097	-25.034	0.740885
		-24.9413	-0.31275	-24.9833	-0.175484	-24.9474	-0.0569	-24.9228	0.07631	-24.9416	0.22872	-24.9431	0.3419	-24.9811	0.481105	-24.9718	0.596065	-25.0007	0.740845
		-24.9079	-0.31279	-24.9501	-0.175519	-24.9143	-0.05704	-24.8895	0.07626	-24.9082	0.22865	-24.9097	0.34188	-24.9478	0.481077	-24.9384	0.596044	-24.9673	0.740812
		-24.8746	-0.31285	-24.917	-0.175553	-24.8811	-0.05717	-24.8563	0.07621	-24.8748	0.22859	-24.8763	0.34185	-24.9145	0.481045	-24.905	0.596032	-24.9341	0.740786
		-24.8413	-0.3129	-24.8839	-0.175588	-24.848	-0.05728	-24.823	0.07617	-24.8414	0.22853	-24.8429	0.34183	-24.8813	0.48101	-24.8717	0.596026	-24.9008	0.740771
		-24.808	-0.31296	-24.8507	-0.175624	-24.8149	-0.05737	-24.7898	0.07612	-24.808	0.22848	-24.8096	0.34181	-24.8481	0.480973	-24.8383	0.596026	-24.8675	0.740766
		-24.7748	-0.31302	-24.8175	-0.175661	-24.7817	-0.05745	-24.7566	0.07609	-24.7746	0.22844	-24.7762	0.34179	-24.8149	0.480935	-24.8049	0.59603	-24.8342	0.740769
		-24.7415	-0.31307	-24.7844	-0.175697	-24.7486	-0.05752	-24.7233	0.07605	-24.7413	0.22841	-24.7428	0.34176	-24.7817	0.480896	-24.7716	0.59604	-24.8009	0.740775
		-24.7082	-0.31312	-24.7512	-0.175731	-24.7153	-0.05758	-24.6901	0.07602	-24.7079	0.22838	-24.7095	0.34174	-24.7486	0.480856	-24.7382	0.596051	-24.7677	0.740781
		-24.6749	-0.31317	-24.718	-0.175764	-24.6821	-0.05766	-24.6569	0.07599	-24.6745	0.22835	-24.6761	0.34171	-24.7153	0.480815	-24.7048	0.596064	-24.7343	0.740789
		-24.6416	-0.31321	-24.6848	-0.175795	-24.649	-0.05775	-24.6237	0.07595	-24.6411	0.22833	-24.6427	0.34168	-24.682	0.480776	-24.6715	0.596076	-24.701	0.740797
		-24.6083	-0.31325	-24.6515	-0.175822	-24.6159	-0.05787	-24.5904	0.0759	-24.6076	0.2283	-24.6094	0.34165	-24.6488	0.480736	-24.6382	0.596086	-24.6677	0.7408
		-24.5751	-0.31329	-24.6183	-0.175844	-24.5827	-0.058	-24.5571	0.07586	-24.5742	0.22828	-24.576	0.34161	-24.6156	0.480697	-24.6048	0.596091	-24.6344	0.740797
		-24.5418	-0.31333	-24.5851	-0.175861	-24.5496	-0.05813	-24.5237	0.07582	-24.5408	0.22825	-24.5427	0.34158	-24.5824	0.480665	-24.5715	0.596091	-24.6011	0.740796
		-24.5085	-0.31336	-24.5519	-0.175877	-24.5165	-0.05825	-24.4905	0.07578	-24.5075	0.22822	-24.5094	0.34154	-24.5492	0.48064	-24.5381	0.596086	-24.5678	0.740803
		-24.4753	-0.3134	-24.5188	-0.175892	-24.4834	-0.05836	-24.4572	0.07574	-24.4741	0.22818	-24.476	0.3415	-24.516	0.480621	-24.5048	0.59608	-24.5345	0.74082
		-24.442	-0.31343	-24.4857	-0.175906	-24.4503	-0.05846	-24.424	0.0757	-24.4407	0.22814	-24.4426	0.34147	-24.4829	0.480606	-24.4715	0.596076	-24.5011	0.740846
		-24.4086	-0.31346	-24.4524	-0.175921	-24.4172	-0.05853	-24.3907	0.07567	-24.4073	0.22811	-24.4093	0.34145	-24.4497	0.480593	-24.4382	0.596073	-24.4678	0.740878
		-24.3753	-0.31351	-24.4193	-0.175937	-24.384	-0.05859	-24.3574	0.07565	-24.3739	0.22808	-24.3759	0.34143	-24.4164	0.48058	-24.4049	0.596072	-24.4345	0.74092
		-24.3421	-0.31356	-24.3861	-0.175956	-24.3509	-0.05862	-24.3242	0.07562	-24.3405	0.22805	-24.3426	0.34142	-24.3832	0.480564	-24.3716	0.596069	-24.4012	0.740972
		-24.3088	-0.31362	-24.3529	-0.175974	-24.3178	-0.05865	-24.291	0.07559	-24.3071	0.22803	-24.3091	0.34141	-24.35	0.480543	-24.3383	0.596064	-24.3678	0.741031
		-24.2756	-0.31368	-24.3197	-0.175991	-24.2847	-0.05868	-24.2578	0.07557	-24.2737	0.22802	-24.2757	0.3414	-24.3167	0.480517	-24.3049	0.596056	-24.3345	0.741093
		-24.2423	-0.31373	-24.2866	-0.176008	-24.2516	-0.0587	-24.2246	0.07554	-24.2403	0.22802	-24.2423	0.3414	-24.2835	0.480489	-24.2716	0.596044	-24.3012	0.741155
		-24.2091	-0.31378	-24.2534	-0.176024	-24.2184	-0.05874	-24.1913	0.07552	-24.2068	0.22803	-24.2089	0.34139	-24.2503	0.480457	-24.2383	0.596028	-24.2678	0.741218
		-24.1758	-0.31383	-24.2202	-0.176039	-24.1852	-0.05878	-24.1581	0.0755	-24.1735	0.22805	-24.1756	0.34138	-24.2172	0.480424	-24.205	0.59601	-24.2346	0.741281
		-24.1425	-0.31387	-24.187	-0.17605	-24.1521	-0.05884	-24.1249	0.07548	-24.14	0.22806	-24.1422	0.34138	-24.184	0.480389	-24.1717	0.59599	-24.2012	0.741347
		-24.1093	-0.31392	-24.1537	-0.176058	-24.119	-0.05891	-24.0916	0.07546	-24.1067	0.22807	-24.1088	0.34138	-24.1508	0.480352	-24.1383	0.595977	-24.1678	0.741415
		-24.0759	-0.31396	-24.1205	-0.176064	-24.0858	-0.05899	-24.0584	0.07545	-24.0732	0.22809	-24.0754	0.34137	-24.1177	0.48031	-24.1051	0.595964	-24.1344	0.741488
		-24.0426	-0.31401	-24.0873	-0.176064	-24.0526	-0.05907	-24.0252	0.07543	-24.0398	0.2281	-24.042	0.34136	-24.0845	0.480265	-24.0718	0.595957	-24.1011	0.741568
		-24.0094	-0.31405	-24.0541	-0.17606	-24.0194	-0.05914	-23.9919	0.07541	-24.0063	0.22811	-24.0086	0.34135	-24.0513	0.480217	-24.0385	0.595951	-24.0677	0.741659
		-23.9762	-0.3141	-24.0209	-0.176054	-23.9863	-0.05919	-23.9587	0.07539	-23.9729	0.22812	-23.9752	0.34134	-24.0182	0.480166	-24.0052	0.595946	-24.0343	0.741758
		-23.943	-0.31414	-23.9877	-0.17605	-23.9531	-0.05922	-23.9255	0.07537	-23.9394	0.22812	-23.9418	0.34132	-23.9851	0.480112	-23.972	0.595941	-24.0009	0.741863
		-23.9098	-0.31417	-23.9544	-0.17605	-23.9199	-0.05922	-23.8922	0.07534	-23.9059	0.22812	-23.9085	0.34131	-23.952	0.48006	-23.9387	0.595933	-23.9675	0.741967
		-23.8765	-0.3142	-23.9211	-0.176053	-23.8867	-0.05922	-23.859	0.07532	-23.8725	0.22813	-23.8752	0.34129	-23.9188	0.480012	-23.9054	0.595927	-23.9342	0.742071
		-23.8432	-0.31423	-23.8879	-0.176059	-23.8535	-0.05921	-23.8258	0.07529	-23.8391	0.22813	-23.8418	0.34126	-23.8858	0.479968	-23.8722	0.595914	-23.9009	0.742176
		-23.81	-0.31425	-23.8547	-0.176069	-23.8203	-0.0592	-23.7925	0.07527	-23.8056	0.22813	-23.8084	0.34123	-23.8527	0.479929	-23.8388	0.595909	-23.8675	0.74228
		-23.7767	-0.31428	-23.8215	-0.176082	-23.787	-0.05919	-23.7593	0.07524	-23.7722	0.22814	-23.7751	0.3412	-23.8195	0.479892	-23.8056	0.595897	-23.8341	0.742385
		-23.7435	-0.31431	-23.7884	-0.176098	-23.7537	-0.05919	-23.7261	0.07524	-23.7387	0.22814	-23.7417	0.34116	-23.7864	0.479859	-23.7723	0.595885	-23.8007	0.742489
		-23.7102	-0.31435	-23.7552	-0.176113	-23.7205	-0.05919	-23.6929	0.07522	-23.7052	0.22814	-23.7083	0.34112	-23.7533	0.479828	-23.7391	0.595875	-23.7673	0.742588
		-23.6769	-0.31439	-23.722	-0.176129	-23.6873	-0.05921	-23.6597	0.0752	-23.6718	0.22813	-23.675	0.34108	-23.7201	0.4798	-23.7058	0.59586	-23.734	0.742674
		-23.6437	-0.31443	-23.6887	-0.176144	-23.654	-0.05923	-23.6265	0.07519	-23.6383	0.22812	-23.6416	0.34104	-23.687	0.479771	-23.6726	0.595842	-23.7006	0.742739
		-23.6104	-0.31446	-23.6556	-0.176157	-23.6207	-0.05927	-23.5933	0.07519	-23.6049	0.22811	-23.6083	0.34101	-23.6538	0.479741	-23.6393	0.595823	-23.6672	0.742781
		-23.5771	-0.3145	-23.6223	-0.176174	-23.5875	-0.0593	-23.5601	0.07518	-23.5715	0.2281	-23.5749	0.34099	-23.6207	0.479713	-23.6061	0.595807	-23.6339	0.7428
		-23.5439	-0.31452	-23.5891	-0.176191	-23.5543	-0.05934	-23.5268	0.07519	-23.5381	0.22809	-23.5415	0.34098	-23.5875	0.479687	-23.5729	0.595793	-23.6007	0.742796
		-23.5106	-0.31455	-23.5559	-0.17621	-23.521	-0.05937	-23.4936	0.07519	-23.5047	0.22809	-23.5082	0.34097	-23.5544	0.479662	-23.5397	0.595781	-23.5673	0.742773
		-23.4774	-0.31456	-23.5228	-0.176223	-23.4878	-0.0594	-23.4603	0.07519	-23.4713	0.22808	-23.4748	0.34097	-23.5213	0.479638	-23.5065	0.59577	-23.534	0.742739
		-23.4441	-0.31457	-23.4896	-0.176234	-23.4546	-0.05941	-23.4271	0.07519	-23.4379	0.22808	-23.4415	0.34097	-23.4881	0.479615	-23.4732	0.595761	-23.5007	0.742701
		-23.4108	-0.31458	-23.4564	-0.176251	-23.4213	-0.05942	-23.3938	0.0752	-23.4044	0.22808	-23.408	0.34097	-23.455	0.479593	-23.4399	0.595753	-23.4672	0.742662
		-23.3774	-0.31459	-23.4232	-0.176259	-23.388	-0.05937	-23.3606	0.0752	-23.371	0.22809	-23.3746	0.34096	-23.4219	0.479571	-23.4066	0.595745	-23.4338	0.74262
		-23.344	-0.31461	-23.39	-0.176264	-23.3547	-0.05934	-23.3273	0.07521	-23.3375	0.2281	-23.3412	0.34096	-23.3888	0.47955	-23.3734	0.595734	-23.4005	0.742575
		-23.3106	-0.31463	-23.3568	-0.176267	-23.3214	-0.05924	-23.294	0.07522	-23.304	0.22811	-23.3078	0.34095	-23.3556	0.479529	-23.3402	0.59572	-23.3672	0.742525
		-23.2773	-0.31465	-23.3237	-0.176275	-23.288	-0.0592	-23.2607	0.07523	-23.2705	0.22812	-23.2745	0.34094	-23.3225	0.47951	-23.307	0.595708	-23.3339	0.74247
		-23.2441	-0.31467	-23.2905	-0.17628	-23.2546	-0.05914	-23.2274	0.07524	-23.237	0.22812	-23.2411	0.34093	-23.2894	0.479493	-23.2737	0.595697	-23.3005	0.742411
		-23.2107	-0.31471	-23.2572	-0.176281	-23.2213	-0.05912	-23.1941	0.07525	-23.2035	0.22812	-23.2077	0.34092	-23.2562	0.479479	-23.2405	0.595688	-23.2672	0.742351
		-23.1775	-0.31475	-23.224	-0.176279	-23.1879	-0.05906	-23.1609	0.07525	-23.17	0.22811	-23.1744	0.34091	-23.2231	0.479466	-23.2072	0.595678	-23.2339	0.742291
		-23.1442	-0.31478	-23.1908	-0.176275	-23.1545	-0.05904	-23.1276	0.07525	-23.1365	0.22811	-23.141	0.3409	-23.19	0.479451	-23.174	0.595669	-23.2005	0.742231
		-23.111	-0.31481	-23.1575	-0.176268	-23.1211	-0.05898	-23.0944	0.07525	-23.103	0.2281	-23.1077	0.3409	-23.1568	0.479432	-23.1407	0.595657	-23.1672	0.74217
		-23.0777	-0.31482	-23.1242	-0.176261	-23.0877	-0.05895	-23.0611	0.07525	-23.0696	0.22808	-23.0742	0.34089	-23.1238	0.479409	-23.1075	0.595642	-23.1338	0.742102
		-23.0444	-0.31484	-23.0908	-0.176255	-23.0542	-0.05891	-23.0279	0.07523	-23.0362	0.22807	-23.0409	0.34088	-23.0907	0.479385	-23.0742	0.595621	-23.1005	0.742019
		-23.0111	-0.31486	-23.0576	-0.176251	-23.0208	-0.05888	-22.9945	0.07522	-23.0027	0.22806	-23.0075	0.34088	-23.0576	0.479358	-23.0411	0.595597	-23.0671	0.741921
		-22.9777	-0.31486	-23.0242	-0.176251	-22.9873	-0.05886	-22.9612	0.07522	-22.9693	0.22805	-22.9742	0.34088	-23.0244	0.479326	-23.0078	0.595572	-23.0337	0.741814
		-22.9443	-0.31486	-22.991	-0.176254	-22.9538	-0.05884	-22.9278	0.07523	-22.9358	0.22803	-22.9408	0.34088	-22.9913	0.479294	-22.9747	0.595546	-23.0004	0.741714
		-22.9109	-0.31485	-22.9577	-0.176259	-22.9204	-0.05882	-22.8946	0.07524	-22.9023	0.22801	-22.9074	0.34089	-22.9581	0.479266	-22.9415	0.595524	-22.9671	0.741626
		-22.8775	-0.31485	-22.9245	-0.176266	-22.8869	-0.05881	-22.8613	0.07525	-22.8688	0.22799	-22.874	0.3409	-22.925	0.479243	-22.9083	0.595505	-22.9337	0.741555
		-22.8442	-0.31487	-22.8912	-0.176272	-22.8535	-0.05879	-22.828	0.07525	-22.8354	0.22798	-22.8406	0.34091	-22.8918	0.479223	-22.8751	0.59549	-22.9004	0.741504
		-22.8108	-0.31489	-22.8579	-0.176277	-22.82	-0.05878	-22.7947	0.07525	-22.802	0.22797	-22.8072	0.34092	-22.8587	0.479204	-22.8419	0.595479	-22.867	0.741476
		-22.7774	-0.31491	-22.8246	-0.176281	-22.7866	-0.05877	-22.7614	0.07526	-22.7685	0.22798	-22.7737	0.34092	-22.8255	0.479187	-22.8086	0.595469	-22.8337	0.741467
		-22.7441	-0.31493	-22.7912	-0.176283	-22.7531	-0.05876	-22.7281	0.07526	-22.7352	0.228	-22.7404	0.34091	-22.7923	0.479173	-22.7754	0.595458	-22.8003	0.741469
		-22.7107	-0.31495	-22.7579	-0.176286	-22.7196	-0.05874	-22.6947	0.07527	-22.7017	0.228	-22.707	0.34089	-22.7591	0.479161	-22.7422	0.595444	-22.767	0.741472
		-22.6773	-0.31496	-22.7246	-0.17629	-22.6861	-0.05872	-22.6614	0.07529	-22.6681	0.22803	-22.6736	0.34088	-22.7259	0.479156	-22.7089	0.595428	-22.7336	0.74147
		-22.644	-0.31497	-22.6913	-0.176296	-22.6526	-0.0587	-22.6281	0.0753	-22.6346	0.22805	-22.6403	0.34086	-22.6928	0.479142	-22.6756	0.59541	-22.7003	0.741458
		-22.6106	-0.31499	-22.658	-0.176302	-22.6191	-0.05868	-22.5947	0.07533	-22.601	0.22806	-22.6069	0.34084	-22.6596	0.479125	-22.6424	0.595391	-22.667	0.741434
		-22.5772	-0.31501	-22.6247	-0.176307	-22.5855	-0.05866	-22.5614	0.07535	-22.5676	0.22806	-22.5736	0.34082	-22.6264	0.479108	-22.6091	0.595372	-22.6337	0.741403
		-22.5438	-0.31503	-22.5914	-0.176309	-22.552	-0.05864	-22.5281	0.07537	-22.5341	0.22805	-22.5402	0.3408	-22.5933	0.47909	-22.5759	0.595352	-22.6004	0.741366
		-22.5104	-0.31506	-22.5581	-0.17631	-22.5185	-0.05863	-22.4947	0.0754	-22.5007	0.22805	-22.5068	0.34078	-22.5601	0.479072	-22.5426	0.595331	-22.567	0.741325
		-22.4771	-0.31508	-22.5248	-0.17631	-22.4849	-0.05859	-22.4614	0.07544	-22.4673	0.22804	-22.4734	0.34075	-22.5269	0.479054	-22.5094	0.595312	-22.5338	0.741279
		-22.4437	-0.3151	-22.4914	-0.17631	-22.4514	-0.05855	-22.4281	0.07547	-22.4338	0.22803	-22.4401	0.34073	-22.4938	0.479037	-22.4762	0.595296	-22.5004	0.741227
		-22.4103	-0.31512	-22.458	-0.176307	-22.4179	-0.05846	-22.3947	0.0755	-22.4004	0.22802	-22.4067	0.34071	-22.4606	0.479022	-22.4429	0.595281	-22.4672	0.741169
		-22.3769	-0.31515	-22.4247	-0.176305	-22.3843	-0.05842	-22.3613	0.07552	-22.3669	0.22801	-22.3734	0.34069	-22.4274	0.479007	-22.4097	0.595265	-22.4339	0.741112
		-22.3435	-0.31517	-22.3914	-0.176306	-22.3507	-0.05839	-22.3279	0.07554	-22.3335	0.228	-22.3401	0.34067	-22.3942	0.478994	-22.3765	0.595247	-22.4006	0.741059
		-22.3102	-0.31518	-22.358	-0.176311	-22.3171	-0.05835	-22.2946	0.07554	-22.3	0.22799	-22.3067	0.34065	-22.3609	0.478982	-22.3433	0.59523	-22.3674	0.741014
		-22.2768	-0.31519	-22.3247	-0.176317	-22.2835	-0.05832	-22.2613	0.07554	-22.2666	0.22798	-22.2733	0.34063	-22.3277	0.478968	-22.31	0.595213	-22.334	0.740976
		-22.2434	-0.31523	-22.2913	-0.176322	-22.25	-0.0583	-22.2279	0.07554	-22.2332	0.22796	-22.24	0.34061	-22.2945	0.478951	-22.2768	0.595191	-22.3007	0.740947
		-22.2101	-0.31528	-22.258	-0.176328	-22.2163	-0.05829	-22.1945	0.07553	-22.1997	0.22795	-22.2066	0.34059	-22.2613	0.478933	-22.2435	0.595162	-22.2674	0.740923
		-22.1767	-0.31534	-22.2246	-0.176337	-22.1828	-0.05827	-22.1612	0.07552	-22.1663	0.22796	-22.1733	0.34057	-22.2281	0.478916	-22.2103	0.595129	-22.2342	0.74091
		-22.1433	-0.31537	-22.1912	-0.176346	-22.1492	-0.05828	-22.1279	0.0755	-22.1328	0.22795	-22.1399	0.34054	-22.1948	0.478901	-22.1771	0.595097	-22.201	0.740905
		-22.11	-0.31539	-22.1579	-0.176355	-22.1156	-0.05829	-22.0945	0.07549	-22.0994	0.22794	-22.1066	0.34052	-22.1616	0.478886	-22.1439	0.595068	-22.1677	0.740904
		-22.0765	-0.31541	-22.1245	-0.176363	-22.082	-0.05831	-22.0613	0.07547	-22.066	0.22791	-22.0732	0.34049	-22.1284	0.478873	-22.1107	0.595039	-22.1345	0.740903
		-22.0432	-0.31541	-22.0911	-0.176371	-22.0485	-0.05833	-22.0279	0.07546	-22.0326	0.22788	-22.0399	0.34047	-22.0952	0.478862	-22.0774	0.595011	-22.1011	0.740901
		-22.0097	-0.31541	-22.0578	-0.176377	-22.0149	-0.05834	-21.9945	0.07544	-21.9992	0.22784	-22.0066	0.34044	-22.0619	0.478853	-22.0441	0.594985	-22.0676	0.740895
		-21.9763	-0.31544	-22.0245	-0.17638	-21.9813	-0.05835	-21.9612	0.07543	-21.9658	0.22781	-21.9733	0.34042	-22.0287	0.478849	-22.0109	0.594963	-22.0341	0.74089
		-21.9429	-0.31549	-21.9911	-0.17638	-21.9477	-0.05836	-21.9279	0.07541	-21.9324	0.22778	-21.94	0.3404	-21.9954	0.47885	-21.9777	0.594943	-22.0005	0.740882
		-21.9094	-0.31565	-21.9577	-0.176377	-21.9142	-0.05836	-21.8946	0.07538	-21.899	0.22776	-21.9067	0.34039	-21.9622	0.478853	-21.9444	0.594925	-21.967	0.740867
		-21.876	-0.31572	-21.9244	-0.176372	-21.8806	-0.05836	-21.8614	0.07535	-21.8656	0.22774	-21.8734	0.34038	-21.9291	0.478854	-21.9111	0.594905	-21.9337	0.74085
		-21.8425	-0.31576	-21.891	-0.176367	-21.847	-0.05835	-21.8281	0.07533	-21.8322	0.22772	-21.8401	0.34036	-21.8957	0.478851	-21.8779	0.594886	-21.9004	0.740835
		-21.8092	-0.3158	-21.8576	-0.176361	-21.8134	-0.05834	-21.7949	0.07531	-21.7989	0.2277	-21.8067	0.34034	-21.8623	0.478848	-21.8446	0.594867	-21.8671	0.74082
		-21.7757	-0.31581	-21.8242	-0.176356	-21.7798	-0.05834	-21.7615	0.0753	-21.7655	0.22768	-21.7734	0.34032	-21.8291	0.478844	-21.8114	0.59485	-21.8338	0.740811
		-21.7423	-0.31582	-21.7908	-0.176351	-21.7463	-0.05833	-21.7282	0.07531	-21.7321	0.22767	-21.7401	0.34029	-21.7958	0.478836	-21.7781	0.594831	-21.8005	0.740801
		-21.7089	-0.31581	-21.7573	-0.176345	-21.7127	-0.05832	-21.6948	0.07531	-21.6988	0.22764	-21.7068	0.34027	-21.7625	0.478819	-21.7449	0.594811	-21.7672	0.74079
		-21.6754	-0.31581	-21.724	-0.176338	-21.6791	-0.05832	-21.6615	0.0753	-21.6654	0.22762	-21.6735	0.34024	-21.7293	0.478796	-21.7117	0.594788	-21.734	0.740789
		-21.642	-0.3158	-21.6906	-0.176328	-21.6455	-0.05831	-21.6282	0.07523	-21.632	0.22759	-21.6402	0.34022	-21.6959	0.47877	-21.6784	0.594763	-21.7006	0.740786
		-21.6086	-0.31578	-21.6572	-0.176317	-21.612	-0.0583	-21.5948	0.0752	-21.5986	0.22757	-21.6069	0.34019	-21.6627	0.478743	-21.6451	0.594737	-21.6674	0.740778
		-21.5751	-0.31577	-21.6237	-0.176307	-21.5784	-0.05829	-21.5615	0.07519	-21.5653	0.22755	-21.5735	0.34017	-21.6294	0.478715	-21.6118	0.594708	-21.634	0.740759
		-21.5417	-0.31575	-21.5903	-0.176296	-21.5448	-0.05828	-21.5282	0.07517	-21.5319	0.22751	-21.5402	0.34015	-21.5962	0.478686	-21.5786	0.594678	-21.6006	0.740745
		-21.5082	-0.31573	-21.5568	-0.176288	-21.5111	-0.05826	-21.4949	0.07518	-21.4986	0.22745	-21.5069	0.34014	-21.5629	0.478658	-21.5453	0.594647	-21.5671	0.740724
		-21.4747	-0.31571	-21.5234	-0.176281	-21.4775	-0.05824	-21.4616	0.07519	-21.4652	0.22738	-21.4736	0.34012	-21.5296	0.47863	-21.512	0.594617	-21.5337	0.740701
		-21.4412	-0.31569	-21.4899	-0.176279	-21.4439	-0.05823	-21.4283	0.0752	-21.4319	0.22732	-21.4402	0.3401	-21.4963	0.478604	-21.4787	0.594586	-21.5004	0.740677
		-21.4078	-0.31569	-21.4565	-0.17628	-21.4103	-0.05821	-21.395	0.07521	-21.3986	0.22728	-21.4069	0.34007	-21.463	0.47858	-21.4454	0.594555	-21.467	0.740656
		-21.3743	-0.31569	-21.423	-0.176285	-21.3768	-0.0582	-21.3617	0.07522	-21.3652	0.22726	-21.3735	0.34005	-21.4297	0.478556	-21.4121	0.594524	-21.4337	0.740641
		-21.3408	-0.31569	-21.3896	-0.176302	-21.3432	-0.05818	-21.3284	0.07523	-21.3319	0.22723	-21.3402	0.34002	-21.3965	0.478532	-21.3788	0.594496	-21.4004	0.74063
		-21.3074	-0.3157	-21.3561	-0.176312	-21.3096	-0.05816	-21.2951	0.07524	-21.2986	0.2272	-21.3069	0.33999	-21.3633	0.47851	-21.3455	0.59447	-21.3671	0.740621
		-21.274	-0.31572	-21.3226	-0.176323	-21.276	-0.05815	-21.2619	0.07524	-21.2653	0.22715	-21.2735	0.33997	-21.33	0.478494	-21.3122	0.594446	-21.3338	0.74061
		-21.2405	-0.31573	-21.2891	-0.176341	-21.2425	-0.05813	-21.2286	0.07525	-21.2321	0.22713	-21.2402	0.33994	-21.2967	0.478486	-21.2789	0.594423	-21.3005	0.7406
		-21.2071	-0.31574	-21.2557	-0.176351	-21.2089	-0.05811	-21.1952	0.07525	-21.1987	0.22712	-21.2069	0.33991	-21.2634	0.478485	-21.2456	0.594402	-21.2671	0.740592
		-21.1737	-0.31575	-21.2222	-0.176354	-21.1753	-0.05809	-21.1619	0.07526	-21.1654	0.22712	-21.1735	0.33988	-21.2301	0.478489	-21.2122	0.59438	-21.2338	0.740589
		-21.1402	-0.31576	-21.1887	-0.176356	-21.1417	-0.05806	-21.1286	0.07528	-21.132	0.22713	-21.1402	0.33985	-21.1968	0.478495	-21.1789	0.594359	-21.2005	0.740588
		-21.1067	-0.31576	-21.1552	-0.176361	-21.1081	-0.05804	-21.0953	0.07531	-21.0986	0.22713	-21.1068	0.33982	-21.1634	0.4785	-21.1456	0.594336	-21.1671	0.740588
		-21.0732	-0.31576	-21.1217	-0.17636	-21.0746	-0.05801	-21.062	0.07534	-21.0653	0.22713	-21.0735	0.33979	-21.1301	0.4785	-21.1123	0.594313	-21.1338	0.74059
		-21.0397	-0.31577	-21.0883	-0.176358	-21.041	-0.058	-21.0286	0.07537	-21.0319	0.22712	-21.0402	0.33976	-21.0967	0.478494	-21.0789	0.594289	-21.1004	0.740595
		-21.0062	-0.31577	-21.0547	-0.176357	-21.0074	-0.05798	-20.9953	0.07539	-20.9986	0.22711	-21.0069	0.33973	-21.0633	0.47848	-21.0456	0.594266	-21.067	0.740601
		-20.9727	-0.31579	-21.0212	-0.176354	-20.9738	-0.05798	-20.9618	0.07541	-20.9653	0.22709	-20.9735	0.33971	-21.0299	0.47846	-21.0123	0.594242	-21.0337	0.740608
		-20.9392	-0.3158	-20.9877	-0.176349	-20.9402	-0.05797	-20.9286	0.0754	-20.932	0.22707	-20.9402	0.33968	-20.9967	0.478439	-20.9791	0.59422	-21.0002	0.740611
		-20.9057	-0.31583	-20.9542	-0.176344	-20.9067	-0.05797	-20.8954	0.07539	-20.8986	0.22706	-20.9069	0.33966	-20.9634	0.478422	-20.9458	0.5942	-20.9668	0.740607
		-20.8722	-0.31585	-20.9208	-0.176338	-20.8732	-0.05797	-20.8621	0.07535	-20.8653	0.22706	-20.8736	0.33964	-20.93	0.478411	-20.9125	0.594182	-20.9334	0.740597
		-20.8387	-0.31588	-20.8873	-0.176331	-20.8397	-0.05796	-20.8288	0.07531	-20.832	0.22707	-20.8403	0.33963	-20.8967	0.478401	-20.8792	0.594167	-20.9	0.740584
		-20.8052	-0.31592	-20.8538	-0.176323	-20.8062	-0.05795	-20.7956	0.07526	-20.7987	0.22709	-20.8069	0.33961	-20.8634	0.478393	-20.846	0.594153	-20.8667	0.740571
		-20.7717	-0.31595	-20.8202	-0.176315	-20.7726	-0.05793	-20.7623	0.07521	-20.7654	0.22714	-20.7735	0.3396	-20.8299	0.478385	-20.8127	0.594138	-20.8334	0.740557
		-20.7382	-0.31598	-20.7867	-0.176314	-20.7391	-0.05791	-20.7291	0.07516	-20.732	0.22715	-20.7402	0.33959	-20.7966	0.478378	-20.7795	0.594118	-20.8	0.740544
		-20.7048	-0.31602	-20.7532	-0.176312	-20.7055	-0.0579	-20.6959	0.07512	-20.6986	0.22718	-20.7068	0.33958	-20.7633	0.478366	-20.7462	0.594095	-20.7666	0.740533
		-20.6713	-0.31606	-20.7196	-0.176306	-20.672	-0.05789	-20.6626	0.07508	-20.6652	0.2272	-20.6735	0.33957	-20.73	0.47835	-20.7129	0.594069	-20.7332	0.740523
		-20.6378	-0.31609	-20.6861	-0.17631	-20.6385	-0.05788	-20.6294	0.07505	-20.6317	0.22721	-20.6401	0.33955	-20.6967	0.478329	-20.6797	0.594044	-20.6998	0.740513
		-20.6044	-0.31613	-20.6526	-0.176307	-20.6049	-0.05788	-20.5962	0.07503	-20.5983	0.22722	-20.6068	0.33954	-20.6633	0.478305	-20.6465	0.594018	-20.6665	0.7405
		-20.5709	-0.31616	-20.6191	-0.176301	-20.5714	-0.05789	-20.5629	0.075	-20.565	0.22721	-20.5735	0.33953	-20.63	0.478276	-20.6132	0.593994	-20.6331	0.740481
		-20.5375	-0.31619	-20.5855	-0.176292	-20.5379	-0.05789	-20.5296	0.07498	-20.5317	0.2272	-20.5401	0.33952	-20.5967	0.478245	-20.58	0.593975	-20.5997	0.740454
		-20.504	-0.31621	-20.5519	-0.176279	-20.5044	-0.0579	-20.4963	0.07496	-20.4984	0.22717	-20.5068	0.33951	-20.5633	0.478213	-20.5467	0.593966	-20.5663	0.740418
		-20.4705	-0.31622	-20.5184	-0.176263	-20.4709	-0.05791	-20.4631	0.07494	-20.4651	0.22713	-20.4733	0.3395	-20.53	0.478181	-20.5134	0.593965	-20.5329	0.740374
		-20.437	-0.31622	-20.4849	-0.176248	-20.4373	-0.05792	-20.4298	0.07491	-20.4318	0.22711	-20.4399	0.33948	-20.4966	0.478146	-20.4801	0.593965	-20.4996	0.740324
		-20.4036	-0.31622	-20.4513	-0.176235	-20.4038	-0.05794	-20.3966	0.07487	-20.3984	0.22705	-20.4065	0.33947	-20.4633	0.478111	-20.4468	0.593963	-20.4662	0.740274
		-20.3701	-0.31623	-20.4177	-0.176225	-20.3703	-0.05796	-20.3633	0.07483	-20.3651	0.22698	-20.3731	0.33945	-20.4298	0.478078	-20.4135	0.593959	-20.4328	0.740226
		-20.3364	-0.31624	-20.3841	-0.176218	-20.3368	-0.05799	-20.3301	0.0748	-20.3318	0.22692	-20.3399	0.33944	-20.3964	0.478048	-20.3801	0.593953	-20.3994	0.740182
		-20.3029	-0.31626	-20.3506	-0.176214	-20.3034	-0.05802	-20.297	0.07475	-20.2985	0.22689	-20.3066	0.33942	-20.3631	0.47802	-20.3468	0.593944	-20.366	0.74014
		-20.2695	-0.31629	-20.317	-0.176212	-20.27	-0.05805	-20.2638	0.0747	-20.2652	0.22686	-20.2733	0.33941	-20.3297	0.477992	-20.3135	0.593931	-20.3326	0.740103
		-20.236	-0.31633	-20.2835	-0.176211	-20.2365	-0.05809	-20.2306	0.07464	-20.2319	0.22682	-20.2399	0.33939	-20.2964	0.477962	-20.2803	0.593914	-20.2992	0.740073
		-20.2025	-0.31638	-20.2499	-0.176208	-20.2031	-0.05813	-20.1973	0.07459	-20.1986	0.22678	-20.2065	0.33937	-20.2631	0.477931	-20.247	0.593896	-20.2658	0.740051
		-20.169	-0.31642	-20.2163	-0.176202	-20.1696	-0.05816	-20.1641	0.07455	-20.1653	0.22672	-20.1732	0.33936	-20.2297	0.4779	-20.2137	0.593876	-20.2324	0.740034
		-20.1355	-0.31647	-20.1828	-0.176197	-20.1362	-0.0582	-20.1309	0.07451	-20.1319	0.22663	-20.1398	0.33934	-20.1964	0.477869	-20.1805	0.593857	-20.199	0.740015
		-20.102	-0.31652	-20.1492	-0.176193	-20.1027	-0.05824	-20.0977	0.07448	-20.0986	0.22653	-20.1064	0.33932	-20.163	0.47784	-20.1471	0.593836	-20.1657	0.739993
		-20.0686	-0.31657	-20.1156	-0.176191	-20.0692	-0.05829	-20.0645	0.07445	-20.0652	0.22642	-20.0731	0.3393	-20.1297	0.477814	-20.1138	0.593814	-20.1323	0.739968
		-20.0351	-0.31662	-20.082	-0.176189	-20.0358	-0.05833	-20.0312	0.07443	-20.0319	0.22631	-20.0398	0.33928	-20.0963	0.477789	-20.0805	0.59379	-20.0989	0.739939
		-20.0017	-0.31666	-20.0485	-0.176188	-20.0024	-0.05837	-19.998	0.07442	-19.9987	0.22621	-20.0064	0.33926	-20.0629	0.477766	-20.0472	0.593768	-20.0656	0.739906
		-19.9684	-0.3167	-20.015	-0.176186	-19.9691	-0.05842	-19.9648	0.07441	-19.9654	0.22613	-19.9731	0.33924	-20.0295	0.477743	-20.0139	0.593746	-20.0322	0.739864
		-19.935	-0.31675	-19.9814	-0.176184	-19.9357	-0.05846	-19.9316	0.0744	-19.9321	0.22607	-19.9397	0.33922	-19.9961	0.477719	-19.9806	0.593726	-19.9988	0.739816
		-19.9015	-0.31678	-19.9478	-0.176179	-19.9023	-0.05851	-19.8984	0.07439	-19.8988	0.22602	-19.9063	0.3392	-19.9627	0.477693	-19.9473	0.593708	-19.9654	0.739762
		-19.8681	-0.31681	-19.9142	-0.17617	-19.8689	-0.05856	-19.8652	0.07437	-19.8654	0.22598	-19.8729	0.33918	-19.9293	0.477661	-19.914	0.593692	-19.932	0.739706
		-19.8347	-0.31683	-19.8805	-0.176158	-19.8356	-0.05862	-19.832	0.07435	-19.8321	0.22594	-19.8395	0.33915	-19.8959	0.477622	-19.8807	0.593676	-19.8986	0.73965
		-19.8012	-0.31685	-19.8469	-0.176144	-19.8022	-0.05872	-19.7987	0.07432	-19.7988	0.22591	-19.8062	0.33913	-19.8625	0.477576	-19.8474	0.593661	-19.8652	0.739594
		-19.7678	-0.31687	-19.8133	-0.176129	-19.7689	-0.0588	-19.7655	0.07428	-19.7655	0.22586	-19.7729	0.3391	-19.8292	0.477525	-19.8141	0.593645	-19.8318	0.739538
		-19.7342	-0.31689	-19.7797	-0.176114	-19.7355	-0.05887	-19.7323	0.07424	-19.7323	0.22581	-19.7396	0.33908	-19.7957	0.477473	-19.7808	0.59363	-19.7984	0.739483
		-19.7007	-0.31693	-19.7461	-0.176098	-19.7023	-0.05894	-19.6991	0.07419	-19.699	0.22576	-19.7062	0.33906	-19.7623	0.477422	-19.7475	0.593616	-19.765	0.73943
		-19.6672	-0.31698	-19.7125	-0.176084	-19.669	-0.05899	-19.6659	0.07414	-19.6657	0.22573	-19.6729	0.33904	-19.729	0.477376	-19.7142	0.593602	-19.7315	0.739385
		-19.6338	-0.31705	-19.6789	-0.176071	-19.6357	-0.05904	-19.6328	0.07409	-19.6325	0.22569	-19.6395	0.33903	-19.6956	0.477336	-19.6809	0.593589	-19.6982	0.739348
		-19.6004	-0.31715	-19.6453	-0.176059	-19.6025	-0.05909	-19.5996	0.07404	-19.5992	0.22565	-19.6061	0.33902	-19.6622	0.4773	-19.6476	0.593578	-19.6648	0.739317
		-19.5671	-0.31725	-19.6117	-0.176048	-19.5691	-0.05913	-19.5665	0.074	-19.5659	0.22561	-19.5727	0.33901	-19.6288	0.477267	-19.6143	0.593569	-19.6314	0.739288
		-19.5337	-0.31736	-19.5781	-0.176039	-19.5357	-0.05916	-19.5333	0.07395	-19.5326	0.22559	-19.5393	0.33901	-19.5953	0.477234	-19.5809	0.593561	-19.598	0.739261
		-19.5003	-0.31746	-19.5445	-0.176032	-19.5023	-0.05919	-19.5001	0.0739	-19.4993	0.22558	-19.5059	0.339	-19.5619	0.4772	-19.5476	0.593551	-19.5646	0.739237
		-19.4669	-0.31756	-19.5109	-0.176025	-19.469	-0.05923	-19.4669	0.07384	-19.466	0.22558	-19.4725	0.33899	-19.5284	0.477164	-19.5142	0.593539	-19.5311	0.739215
		-19.4335	-0.31765	-19.4773	-0.176017	-19.4357	-0.05928	-19.4337	0.07377	-19.4327	0.22558	-19.4392	0.33898	-19.495	0.477126	-19.4809	0.593527	-19.4977	0.739196
		-19.4002	-0.31772	-19.4437	-0.176007	-19.4024	-0.05932	-19.4006	0.0737	-19.3992	0.22558	-19.4057	0.33896	-19.4615	0.477084	-19.4475	0.593516	-19.4643	0.739179
		-19.3668	-0.31777	-19.4101	-0.175998	-19.3691	-0.05937	-19.3674	0.07363	-19.3657	0.22559	-19.3724	0.33894	-19.4281	0.477038	-19.4141	0.593505	-19.4309	0.739163
		-19.3334	-0.31782	-19.3765	-0.175991	-19.3358	-0.05941	-19.3343	0.07354	-19.3325	0.22558	-19.339	0.33892	-19.3947	0.476995	-19.3809	0.593493	-19.3975	0.739154
		-19.3	-0.31785	-19.3429	-0.175984	-19.3025	-0.05947	-19.3011	0.07346	-19.2992	0.22556	-19.3057	0.3389	-19.3612	0.476956	-19.3475	0.593482	-19.364	0.739153
		-19.2666	-0.31788	-19.3093	-0.175978	-19.2692	-0.05952	-19.2679	0.07337	-19.2659	0.22552	-19.2724	0.33888	-19.3278	0.476922	-19.3144	0.593472	-19.3306	0.739162
		-19.2331	-0.31791	-19.2757	-0.175976	-19.2359	-0.05957	-19.2348	0.0733	-19.2326	0.22548	-19.2391	0.33887	-19.2944	0.476892	-19.2811	0.593465	-19.2971	0.739179
		-19.1997	-0.31794	-19.2422	-0.175975	-19.2026	-0.05962	-19.2017	0.07325	-19.1993	0.22546	-19.2057	0.33885	-19.261	0.476865	-19.2477	0.59346	-19.2636	0.7392
		-19.1663	-0.31797	-19.2086	-0.175975	-19.1694	-0.05966	-19.1686	0.0732	-19.166	0.22544	-19.1724	0.33884	-19.2275	0.47684	-19.2142	0.593454	-19.2302	0.739221
		-19.1329	-0.31801	-19.175	-0.175975	-19.1362	-0.05969	-19.1354	0.07315	-19.1327	0.22543	-19.139	0.33883	-19.1941	0.476818	-19.1808	0.593449	-19.1967	0.739242
		-19.0995	-0.31805	-19.1414	-0.175977	-19.1029	-0.0597	-19.1023	0.0731	-19.0994	0.22543	-19.1056	0.33881	-19.1606	0.476799	-19.1474	0.593443	-19.1632	0.739262
		-19.0661	-0.3181	-19.1079	-0.17598	-19.0696	-0.05971	-19.069	0.07306	-19.0661	0.22544	-19.0722	0.33879	-19.1271	0.476782	-19.114	0.593436	-19.1297	0.739282
		-19.0327	-0.31817	-19.0744	-0.175984	-19.0362	-0.0597	-19.0357	0.07302	-19.0328	0.22545	-19.0389	0.33877	-19.0936	0.476765	-19.0807	0.593426	-19.0962	0.739299
		-18.9992	-0.31826	-19.0408	-0.17599	-19.0029	-0.0597	-19.0025	0.07297	-18.9995	0.22544	-19.0055	0.33874	-19.0601	0.476749	-19.0474	0.593416	-19.0628	0.739314
		-18.9658	-0.31835	-19.0073	-0.175999	-18.9696	-0.05969	-18.9693	0.0729	-18.9662	0.22542	-18.9721	0.33871	-19.0266	0.476736	-19.014	0.593405	-19.0293	0.739327
		-18.9325	-0.31845	-18.9737	-0.17601	-18.9364	-0.05968	-18.9362	0.07284	-18.9329	0.2254	-18.9388	0.33868	-18.9931	0.476727	-18.9807	0.593393	-18.9959	0.739341
		-18.8992	-0.31855	-18.9402	-0.176022	-18.9031	-0.05968	-18.9029	0.07279	-18.8996	0.22535	-18.9054	0.33865	-18.9596	0.476721	-18.9473	0.593382	-18.9625	0.739356
		-18.8659	-0.31865	-18.9067	-0.176034	-18.8698	-0.05967	-18.8697	0.07274	-18.8663	0.22529	-18.8721	0.33862	-18.9261	0.476717	-18.914	0.59337	-18.929	0.739372
		-18.8326	-0.31873	-18.8732	-0.176046	-18.8365	-0.05967	-18.8366	0.0727	-18.8331	0.22522	-18.8388	0.33859	-18.8925	0.476713	-18.8807	0.593358	-18.8956	0.739388
		-18.7992	-0.31881	-18.8397	-0.176057	-18.8032	-0.05968	-18.8034	0.07267	-18.7997	0.22514	-18.8055	0.33857	-18.8589	0.476711	-18.8473	0.593345	-18.8621	0.739406
		-18.7659	-0.31886	-18.8062	-0.176067	-18.77	-0.0597	-18.7702	0.07264	-18.7664	0.22507	-18.7722	0.33854	-18.8254	0.47671	-18.814	0.593331	-18.8286	0.739426
		-18.7325	-0.3189	-18.7727	-0.176073	-18.7367	-0.05973	-18.737	0.07261	-18.7332	0.225	-18.7387	0.33852	-18.7918	0.476709	-18.7806	0.593315	-18.7951	0.739449
		-18.6991	-0.31893	-18.7391	-0.176068	-18.7035	-0.05976	-18.7038	0.07259	-18.6999	0.22492	-18.7053	0.3385	-18.7583	0.476707	-18.7473	0.593298	-18.7616	0.739476
		-18.6658	-0.31897	-18.7057	-0.176056	-18.6702	-0.0598	-18.6706	0.07257	-18.6666	0.22485	-18.6719	0.33848	-18.7248	0.476708	-18.7139	0.593281	-18.7281	0.739509
		-18.6324	-0.31901	-18.6722	-0.176041	-18.6369	-0.05984	-18.6373	0.07256	-18.6333	0.2248	-18.6386	0.33846	-18.6912	0.476714	-18.6806	0.593265	-18.6947	0.739544
		-18.5991	-0.31907	-18.6387	-0.17603	-18.6037	-0.05988	-18.6041	0.07255	-18.6	0.22474	-18.6052	0.33845	-18.6576	0.476722	-18.6472	0.59325	-18.6612	0.739579
		-18.5657	-0.31913	-18.6051	-0.176024	-18.5704	-0.05992	-18.5709	0.07254	-18.5667	0.22468	-18.5719	0.33843	-18.624	0.476732	-18.6139	0.593238	-18.6277	0.739611
		-18.5324	-0.31919	-18.5714	-0.176023	-18.5371	-0.05995	-18.5376	0.07254	-18.5334	0.2246	-18.5386	0.33841	-18.5903	0.47674	-18.5806	0.59323	-18.5942	0.739641
		-18.4991	-0.31927	-18.5379	-0.176028	-18.5039	-0.05998	-18.5044	0.07254	-18.5001	0.22452	-18.5053	0.3384	-18.5567	0.476748	-18.5472	0.593226	-18.5606	0.739668
		-18.4657	-0.31936	-18.5045	-0.176043	-18.4707	-0.06001	-18.4711	0.07253	-18.4668	0.22443	-18.4719	0.33839	-18.5231	0.476756	-18.5139	0.593224	-18.5271	0.73969
		-18.4324	-0.31944	-18.4712	-0.176066	-18.4374	-0.06004	-18.4379	0.07252	-18.4336	0.22434	-18.4387	0.33837	-18.4895	0.476764	-18.4806	0.593222	-18.4936	0.739706
		-18.399	-0.31953	-18.4378	-0.176091	-18.4043	-0.06007	-18.4047	0.07249	-18.4003	0.22426	-18.4054	0.33836	-18.4559	0.476772	-18.4473	0.59322	-18.46	0.739717
		-18.3657	-0.3196	-18.4043	-0.176112	-18.371	-0.0601	-18.3715	0.07245	-18.367	0.22418	-18.3721	0.33833	-18.4223	0.476778	-18.414	0.593218	-18.4264	0.739727
		-18.3324	-0.31968	-18.3709	-0.17613	-18.3377	-0.06014	-18.3383	0.07239	-18.3337	0.2241	-18.3388	0.33831	-18.3887	0.476782	-18.3806	0.593216	-18.3928	0.739738
		-18.299	-0.31975	-18.3375	-0.176144	-18.3045	-0.06019	-18.3051	0.07233	-18.3003	0.22404	-18.3055	0.33828	-18.3551	0.476785	-18.3473	0.593212	-18.3593	0.739752
		-18.2656	-0.31982	-18.304	-0.176158	-18.2713	-0.06025	-18.2718	0.07226	-18.2671	0.22397	-18.2722	0.33825	-18.3215	0.476782	-18.3138	0.593207	-18.3257	0.739767
		-18.2322	-0.31989	-18.2705	-0.176172	-18.2381	-0.06032	-18.2386	0.0722	-18.2338	0.22391	-18.239	0.33823	-18.2879	0.476776	-18.2803	0.593202	-18.2922	0.73978
		-18.1989	-0.31995	-18.2371	-0.176187	-18.205	-0.06039	-18.2054	0.07213	-18.2005	0.22384	-18.2058	0.33821	-18.2542	0.476762	-18.247	0.593197	-18.2586	0.739793
		-18.1655	-0.32001	-18.2037	-0.176204	-18.1718	-0.06047	-18.1721	0.07209	-18.1672	0.22377	-18.1725	0.33819	-18.2206	0.476737	-18.2136	0.593192	-18.2251	0.739787
		-18.1322	-0.32007	-18.1702	-0.176224	-18.1386	-0.06055	-18.1389	0.07205	-18.1339	0.22369	-18.1392	0.33817	-18.187	0.476722	-18.1803	0.593188	-18.1917	0.739778
		-18.0988	-0.32012	-18.1367	-0.176246	-18.1054	-0.06062	-18.1057	0.07203	-18.1007	0.22361	-18.1059	0.33816	-18.1534	0.476705	-18.147	0.593187	-18.1582	0.739766
		-18.0655	-0.32016	-18.1033	-0.176269	-18.0721	-0.0607	-18.0724	0.07201	-18.0674	0.22353	-18.0726	0.33814	-18.1199	0.476689	-18.1138	0.593188	-18.1247	0.739768
		-18.0322	-0.3202	-18.0698	-0.176294	-18.039	-0.06077	-18.039	0.07198	-18.0342	0.22344	-18.0393	0.33812	-18.0863	0.476677	-18.0807	0.59319	-18.0912	0.739751
		-17.9988	-0.32024	-18.0364	-0.176321	-18.0058	-0.06085	-18.0058	0.07196	-18.0009	0.22335	-18.006	0.33808	-18.0527	0.476669	-18.0474	0.593188	-18.0578	0.739718
		-17.9655	-0.32028	-18.003	-0.176351	-17.9726	-0.06092	-17.9725	0.07192	-17.9676	0.22326	-17.9728	0.33805	-18.0191	0.47667	-18.014	0.593185	-18.0242	0.739688
		-17.9321	-0.32032	-17.9696	-0.176382	-17.9394	-0.061	-17.9393	0.07189	-17.9343	0.22317	-17.9396	0.33801	-17.9855	0.476672	-17.9807	0.593181	-17.9906	0.739671
		-17.8987	-0.32035	-17.9363	-0.176413	-17.9061	-0.06108	-17.906	0.07185	-17.9011	0.22309	-17.9064	0.33798	-17.9519	0.47667	-17.9474	0.593173	-17.9569	0.739667
		-17.8654	-0.32039	-17.9029	-0.176445	-17.873	-0.06116	-17.8727	0.07182	-17.8678	0.22301	-17.8732	0.33795	-17.9182	0.476667	-17.9141	0.59316	-17.9234	0.739663
		-17.832	-0.32042	-17.8695	-0.176476	-17.8398	-0.06124	-17.8394	0.0718	-17.8346	0.22294	-17.84	0.33791	-17.8845	0.476666	-17.8807	0.593142	-17.8898	0.739659
		-17.7985	-0.32045	-17.8361	-0.176506	-17.8067	-0.06132	-17.8061	0.07177	-17.8013	0.22287	-17.8067	0.33789	-17.8509	0.476668	-17.8474	0.59312	-17.8563	0.739656
		-17.7651	-0.32048	-17.8028	-0.176536	-17.7735	-0.0614	-17.7728	0.07174	-17.768	0.22281	-17.7734	0.33787	-17.8172	0.476683	-17.8142	0.593098	-17.8227	0.739652
		-17.7318	-0.3205	-17.7694	-0.176566	-17.7403	-0.06147	-17.7394	0.07172	-17.7348	0.22276	-17.7401	0.33784	-17.7836	0.47669	-17.7809	0.593075	-17.7893	0.739647
		-17.6983	-0.32053	-17.7361	-0.176595	-17.7071	-0.06154	-17.7061	0.07169	-17.7015	0.2227	-17.7069	0.3378	-17.75	0.476707	-17.7475	0.593053	-17.7557	0.739642
		-17.665	-0.32057	-17.7027	-0.176622	-17.6739	-0.06162	-17.6728	0.07167	-17.6681	0.22265	-17.6737	0.33776	-17.7164	0.476719	-17.7142	0.593031	-17.7223	0.739638
		-17.6317	-0.3206	-17.6694	-0.176649	-17.6407	-0.06168	-17.6395	0.07166	-17.6348	0.22259	-17.6406	0.33772	-17.6828	0.476728	-17.681	0.593009	-17.6888	0.739635
		-17.5983	-0.32061	-17.636	-0.176674	-17.6075	-0.06175	-17.6062	0.07163	-17.6015	0.22254	-17.6073	0.33768	-17.6491	0.476737	-17.6477	0.592989	-17.6553	0.739632
		-17.5648	-0.32064	-17.6027	-0.1767	-17.5742	-0.06182	-17.5728	0.07161	-17.5683	0.22248	-17.5741	0.33766	-17.6154	0.476759	-17.6144	0.592966	-17.6218	0.739626
		-17.5315	-0.32068	-17.5693	-0.176726	-17.541	-0.06189	-17.5395	0.0716	-17.535	0.22242	-17.5409	0.33763	-17.5818	0.476772	-17.581	0.592941	-17.5884	0.739617
		-17.4981	-0.32071	-17.536	-0.176751	-17.5078	-0.06195	-17.5062	0.07158	-17.5017	0.22237	-17.5077	0.33761	-17.5481	0.476779	-17.5477	0.592911	-17.5549	0.739595
		-17.4647	-0.32075	-17.5026	-0.176774	-17.4746	-0.06199	-17.4729	0.07157	-17.4685	0.22232	-17.4745	0.33758	-17.5145	0.476789	-17.5144	0.592893	-17.5214	0.739576
		-17.4313	-0.32079	-17.4692	-0.176798	-17.4414	-0.06203	-17.4395	0.07157	-17.4352	0.22228	-17.4413	0.33756	-17.4808	0.476789	-17.4811	0.592883	-17.488	0.739552
		-17.398	-0.32083	-17.4359	-0.17682	-17.4082	-0.06205	-17.4062	0.07157	-17.4019	0.22223	-17.4082	0.33753	-17.4472	0.476787	-17.4478	0.592872	-17.4545	0.739524
		-17.3646	-0.32087	-17.4025	-0.176842	-17.375	-0.06206	-17.3729	0.07158	-17.3686	0.22219	-17.375	0.3375	-17.4136	0.476782	-17.4145	0.59285	-17.421	0.739493
		-17.3312	-0.3209	-17.3691	-0.176862	-17.3418	-0.06206	-17.3394	0.07158	-17.3354	0.22214	-17.3418	0.33746	-17.38	0.476773	-17.3813	0.592818	-17.3875	0.739464
		-17.2979	-0.32094	-17.3358	-0.176881	-17.3085	-0.06206	-17.3061	0.0716	-17.3021	0.22208	-17.3086	0.33743	-17.3464	0.476751	-17.3479	0.592786	-17.354	0.739439
		-17.2645	-0.32097	-17.3024	-0.176899	-17.2752	-0.06206	-17.2727	0.07161	-17.2688	0.22203	-17.2754	0.33739	-17.3127	0.476733	-17.3145	0.592758	-17.3206	0.739419
		-17.2311	-0.32099	-17.269	-0.176915	-17.242	-0.06206	-17.2393	0.07164	-17.2355	0.22197	-17.2422	0.33735	-17.2791	0.476717	-17.2812	0.59273	-17.2871	0.739401
		-17.1977	-0.32101	-17.2357	-0.176929	-17.2087	-0.06208	-17.2059	0.07168	-17.2022	0.22193	-17.209	0.33731	-17.2454	0.476696	-17.2478	0.592703	-17.2537	0.739385
		-17.1643	-0.32101	-17.2023	-0.176945	-17.1755	-0.06211	-17.1725	0.07169	-17.1689	0.2219	-17.1759	0.33728	-17.2118	0.476682	-17.2146	0.592675	-17.2203	0.739368
		-17.1308	-0.32101	-17.169	-0.176966	-17.1422	-0.06214	-17.1391	0.0717	-17.1356	0.22188	-17.1427	0.33726	-17.1782	0.476674	-17.1814	0.592669	-17.1869	0.739353
		-17.0974	-0.321	-17.1357	-0.176994	-17.109	-0.06216	-17.1056	0.07171	-17.1023	0.22186	-17.1095	0.33722	-17.1445	0.476669	-17.1481	0.592674	-17.1535	0.739338
		-17.0639	-0.32101	-17.1023	-0.177025	-17.0757	-0.06219	-17.0722	0.0717	-17.069	0.22185	-17.0763	0.33719	-17.1109	0.476671	-17.1148	0.592687	-17.1201	0.739315
		-17.0305	-0.32102	-17.0689	-0.17705	-17.0425	-0.06221	-17.0388	0.0717	-17.0356	0.22184	-17.0431	0.33717	-17.0772	0.47667	-17.0815	0.592693	-17.0867	0.739299
		-16.9971	-0.32104	-17.0355	-0.177071	-17.0094	-0.06223	-17.0054	0.07169	-17.0022	0.22183	-17.0099	0.33716	-17.0436	0.47667	-17.0482	0.59268	-17.0533	0.739264
		-16.9637	-0.32105	-17.0022	-0.177088	-16.9761	-0.06224	-16.9721	0.07171	-16.9688	0.2218	-16.9767	0.33714	-17.0101	0.47667	-17.015	0.592664	-17.0199	0.739238
		-16.9302	-0.32107	-16.9688	-0.177101	-16.9429	-0.06224	-16.9387	0.0717	-16.9355	0.22177	-16.9436	0.33712	-16.9765	0.476671	-16.9817	0.592639	-16.9865	0.739212
		-16.8968	-0.32108	-16.9355	-0.177107	-16.9096	-0.06224	-16.9053	0.0717	-16.9022	0.22174	-16.9105	0.3371	-16.943	0.476675	-16.9484	0.592637	-16.9531	0.739186
		-16.8633	-0.32109	-16.9021	-0.177107	-16.8763	-0.06224	-16.872	0.07168	-16.8689	0.2217	-16.8773	0.33708	-16.9094	0.476692	-16.915	0.59264	-16.9197	0.739169
		-16.8299	-0.32109	-16.8687	-0.177105	-16.843	-0.06223	-16.8385	0.07167	-16.8356	0.22166	-16.8441	0.33706	-16.8758	0.476687	-16.8817	0.592634	-16.8863	0.739153
		-16.7966	-0.32111	-16.8354	-0.177108	-16.8098	-0.06221	-16.8051	0.07167	-16.8023	0.22163	-16.811	0.33703	-16.8422	0.476676	-16.8484	0.592634	-16.8529	0.739138
		-16.7632	-0.32114	-16.802	-0.177116	-16.7764	-0.06218	-16.7717	0.07167	-16.769	0.2216	-16.7779	0.33701	-16.8087	0.476663	-16.815	0.592629	-16.8195	0.739125
		-16.7297	-0.32113	-16.7687	-0.177127	-16.7431	-0.06215	-16.7382	0.07167	-16.7356	0.22158	-16.7447	0.33699	-16.7751	0.476648	-16.7817	0.59263	-16.7861	0.739114
		-16.6965	-0.32109	-16.7353	-0.177141	-16.7097	-0.06212	-16.7048	0.07168	-16.7023	0.22157	-16.7115	0.33697	-16.7416	0.476632	-16.7485	0.592627	-16.7528	0.739105
		-16.6631	-0.32108	-16.7019	-0.177153	-16.6764	-0.06208	-16.6713	0.07169	-16.669	0.22158	-16.6783	0.33697	-16.7081	0.476613	-16.7152	0.592619	-16.7195	0.739095
		-16.6298	-0.32107	-16.6685	-0.177161	-16.643	-0.06206	-16.6379	0.0717	-16.6356	0.22158	-16.6451	0.33697	-16.6746	0.47659	-16.6818	0.592607	-16.6861	0.739089
		-16.5964	-0.32097	-16.6351	-0.177166	-16.6096	-0.06204	-16.6044	0.0717	-16.6022	0.2216	-16.612	0.33697	-16.641	0.476568	-16.6483	0.592589	-16.6527	0.739075
		-16.5629	-0.32097	-16.6017	-0.177166	-16.5763	-0.06203	-16.571	0.07171	-16.5688	0.22161	-16.5788	0.33695	-16.6075	0.476549	-16.615	0.592567	-16.6194	0.739057
		-16.5294	-0.32097	-16.5683	-0.177164	-16.543	-0.06202	-16.5375	0.0717	-16.5354	0.22161	-16.5456	0.33693	-16.574	0.476532	-16.5817	0.592545	-16.5861	0.739031
		-16.496	-0.32099	-16.5349	-0.17716	-16.5097	-0.06203	-16.5041	0.0717	-16.502	0.2216	-16.5124	0.33691	-16.5405	0.476512	-16.5484	0.592521	-16.5527	0.739
		-16.4626	-0.32102	-16.5015	-0.177154	-16.4763	-0.06204	-16.4707	0.07169	-16.4686	0.22161	-16.4792	0.3369	-16.507	0.476488	-16.5151	0.592498	-16.5194	0.738965
		-16.4292	-0.32108	-16.4682	-0.177147	-16.4429	-0.06205	-16.4373	0.07169	-16.4353	0.22161	-16.446	0.33688	-16.4734	0.476466	-16.4817	0.592473	-16.4861	0.738925
		-16.3959	-0.32115	-16.4348	-0.177137	-16.4096	-0.06201	-16.4038	0.07168	-16.4019	0.22159	-16.4127	0.33687	-16.4398	0.476445	-16.4484	0.592443	-16.4527	0.738894
		-16.3626	-0.32121	-16.4014	-0.177128	-16.3762	-0.06201	-16.3705	0.07168	-16.3686	0.22159	-16.3795	0.33686	-16.4064	0.476424	-16.4151	0.592408	-16.4194	0.738868
		-16.3292	-0.32127	-16.3681	-0.17712	-16.3428	-0.06199	-16.337	0.07168	-16.3352	0.22157	-16.3464	0.33684	-16.3728	0.4764	-16.3818	0.592371	-16.3861	0.738846
		-16.2958	-0.32133	-16.3347	-0.177111	-16.3094	-0.06194	-16.3035	0.07168	-16.3019	0.22156	-16.3133	0.33682	-16.3394	0.476375	-16.3484	0.592333	-16.3528	0.73883
		-16.2623	-0.32137	-16.3013	-0.177101	-16.2761	-0.06194	-16.27	0.07168	-16.2686	0.22156	-16.2801	0.3368	-16.306	0.476352	-16.315	0.592298	-16.3195	0.738817
		-16.229	-0.32139	-16.2679	-0.17709	-16.2426	-0.0619	-16.2366	0.07168	-16.2352	0.22156	-16.2469	0.33678	-16.2726	0.476336	-16.2817	0.592266	-16.2861	0.738805
		-16.1956	-0.32137	-16.2345	-0.177077	-16.2092	-0.06189	-16.2032	0.07168	-16.2018	0.22155	-16.2138	0.33675	-16.2391	0.476325	-16.2482	0.592241	-16.2528	0.738796
		-16.1622	-0.32136	-16.2011	-0.177062	-16.1757	-0.06188	-16.1698	0.07168	-16.1684	0.22155	-16.1806	0.33672	-16.2056	0.476321	-16.2149	0.592227	-16.2195	0.738782
		-16.1287	-0.32138	-16.1678	-0.177045	-16.1423	-0.06188	-16.1363	0.07168	-16.1349	0.22153	-16.1474	0.33669	-16.1721	0.476321	-16.1816	0.592222	-16.1862	0.738765
		-16.0953	-0.32146	-16.1345	-0.177027	-16.1089	-0.06185	-16.1029	0.07168	-16.1016	0.22153	-16.1143	0.33666	-16.1386	0.476322	-16.1482	0.592218	-16.1529	0.738743
		-16.0619	-0.32153	-16.1011	-0.177006	-16.0755	-0.06183	-16.0694	0.07169	-16.0682	0.22151	-16.0812	0.33664	-16.1051	0.476323	-16.1147	0.592211	-16.1196	0.738717
		-16.0286	-0.32162	-16.0677	-0.176987	-16.0421	-0.06183	-16.0359	0.07169	-16.0347	0.2215	-16.048	0.33663	-16.0716	0.476325	-16.0813	0.592204	-16.0863	0.738682
		-15.9953	-0.32168	-16.0343	-0.176967	-16.0086	-0.06182	-16.0025	0.0717	-16.0013	0.22149	-16.0149	0.33663	-16.0381	0.476328	-16.0479	0.592197	-16.053	0.73865
		-15.962	-0.32175	-16.0008	-0.17695	-15.9751	-0.0618	-15.969	0.07171	-15.9679	0.22148	-15.9817	0.33663	-16.0047	0.476331	-16.0144	0.592191	-16.0197	0.738619
		-15.9286	-0.32182	-15.9674	-0.176932	-15.9417	-0.06177	-15.9356	0.07171	-15.9345	0.22147	-15.9485	0.33665	-15.9712	0.476337	-15.9809	0.592186	-15.9863	0.738588
		-15.8953	-0.32189	-15.934	-0.176917	-15.9083	-0.06174	-15.9021	0.07171	-15.901	0.22147	-15.9152	0.33666	-15.9378	0.476346	-15.9475	0.592183	-15.953	0.738559
		-15.862	-0.32196	-15.9007	-0.176905	-15.8748	-0.06168	-15.8687	0.07171	-15.8676	0.22146	-15.882	0.33667	-15.9044	0.476356	-15.914	0.592184	-15.9196	0.738544
		-15.8287	-0.32203	-15.8673	-0.176894	-15.8414	-0.06166	-15.8352	0.0717	-15.8341	0.22144	-15.8486	0.33668	-15.8709	0.476365	-15.8806	0.592192	-15.8863	0.738535
		-15.7954	-0.3221	-15.8338	-0.176884	-15.8079	-0.06166	-15.8017	0.07169	-15.8006	0.22143	-15.8155	0.33668	-15.8375	0.476372	-15.8472	0.592205	-15.853	0.738519
		-15.762	-0.32215	-15.8005	-0.176883	-15.7745	-0.06166	-15.7683	0.07168	-15.7673	0.22142	-15.7822	0.33668	-15.8041	0.476376	-15.8138	0.592222	-15.8197	0.738501
		-15.7286	-0.32218	-15.7672	-0.17689	-15.741	-0.06165	-15.7348	0.07167	-15.7338	0.2214	-15.749	0.33667	-15.7706	0.476377	-15.7804	0.592239	-15.7864	0.738477
		-15.6952	-0.32219	-15.7338	-0.176888	-15.7076	-0.06164	-15.7014	0.07166	-15.7004	0.22138	-15.7158	0.33666	-15.7373	0.476378	-15.7469	0.592254	-15.7531	0.738455
		-15.6618	-0.32221	-15.7005	-0.176887	-15.6741	-0.06162	-15.668	0.07165	-15.6671	0.22136	-15.6826	0.33664	-15.7038	0.476379	-15.7135	0.592264	-15.7197	0.738437
		-15.6285	-0.32222	-15.6671	-0.176884	-15.6406	-0.06159	-15.6345	0.07163	-15.6336	0.22134	-15.6494	0.33663	-15.6703	0.476381	-15.68	0.592276	-15.6865	0.738423
		-15.5951	-0.32223	-15.6336	-0.176871	-15.6072	-0.06157	-15.601	0.07162	-15.6002	0.22133	-15.6161	0.33661	-15.6369	0.476383	-15.6465	0.59229	-15.6532	0.738407
		-15.5618	-0.32223	-15.6003	-0.176859	-15.5737	-0.06154	-15.5675	0.07162	-15.5668	0.22131	-15.583	0.33658	-15.6034	0.476389	-15.6131	0.592309	-15.6199	0.738384
		-15.5285	-0.32224	-15.5669	-0.176848	-15.5402	-0.06151	-15.5341	0.07161	-15.5333	0.22129	-15.5498	0.33655	-15.5699	0.476393	-15.5796	0.59233	-15.5866	0.738358
		-15.4952	-0.32227	-15.5335	-0.176841	-15.5066	-0.06148	-15.5006	0.07161	-15.5	0.22128	-15.5167	0.33652	-15.5366	0.476392	-15.5462	0.592356	-15.5533	0.738329
		-15.4619	-0.3223	-15.5002	-0.176835	-15.4732	-0.06146	-15.4671	0.07162	-15.4665	0.22127	-15.4835	0.33649	-15.5031	0.476378	-15.5128	0.592387	-15.5201	0.738295
		-15.4287	-0.32233	-15.4668	-0.176831	-15.4397	-0.06144	-15.4336	0.07162	-15.4331	0.22126	-15.4503	0.33646	-15.4696	0.476356	-15.4794	0.592424	-15.4869	0.738259
		-15.3955	-0.32237	-15.4335	-0.176826	-15.4063	-0.06144	-15.4001	0.07163	-15.3997	0.22125	-15.4172	0.33642	-15.4363	0.476333	-15.446	0.592463	-15.4536	0.73822
		-15.3622	-0.32239	-15.4001	-0.176821	-15.3728	-0.06144	-15.3666	0.07164	-15.3663	0.22123	-15.3839	0.33639	-15.4029	0.476311	-15.4125	0.592498	-15.4204	0.738182
		-15.329	-0.32241	-15.3668	-0.176818	-15.3394	-0.06144	-15.3331	0.07165	-15.3329	0.2212	-15.3507	0.33636	-15.3695	0.476288	-15.3791	0.592527	-15.3872	0.738145
		-15.2957	-0.32241	-15.3335	-0.176817	-15.3059	-0.06144	-15.2996	0.07165	-15.2994	0.22117	-15.3174	0.33633	-15.3361	0.476267	-15.3457	0.59255	-15.3539	0.738109
		-15.2623	-0.32239	-15.3002	-0.176808	-15.2725	-0.06144	-15.266	0.07165	-15.266	0.22114	-15.2842	0.3363	-15.3026	0.476253	-15.3122	0.592569	-15.3206	0.738072
		-15.229	-0.32235	-15.2668	-0.176809	-15.2391	-0.06144	-15.2325	0.07165	-15.2326	0.22111	-15.2511	0.33627	-15.2692	0.476246	-15.2787	0.592581	-15.2873	0.738038
		-15.1956	-0.32228	-15.2335	-0.176811	-15.2056	-0.06143	-15.199	0.07165	-15.1992	0.22108	-15.2179	0.33624	-15.2359	0.476242	-15.2453	0.592583	-15.254	0.738008
		-15.1623	-0.32219	-15.2002	-0.176807	-15.1721	-0.06142	-15.1656	0.07165	-15.1658	0.22105	-15.1847	0.33622	-15.2025	0.476238	-15.2118	0.592578	-15.2207	0.737983
		-15.129	-0.32209	-15.1668	-0.176796	-15.1387	-0.06141	-15.132	0.07164	-15.1325	0.22104	-15.1515	0.3362	-15.1691	0.476229	-15.1783	0.592571	-15.1873	0.737959
		-15.0957	-0.322	-15.1334	-0.176783	-15.1052	-0.06139	-15.0985	0.07163	-15.0991	0.22103	-15.1182	0.33617	-15.1358	0.476215	-15.1448	0.592563	-15.154	0.737934
		-15.0623	-0.32192	-15.1001	-0.17677	-15.0717	-0.06137	-15.065	0.07163	-15.0656	0.22103	-15.085	0.33615	-15.1024	0.476194	-15.1113	0.592554	-15.1207	0.737909
		-15.0289	-0.32185	-15.0668	-0.176768	-15.0382	-0.06135	-15.0315	0.07164	-15.0321	0.22102	-15.0519	0.33613	-15.069	0.476166	-15.0779	0.592544	-15.0874	0.737884
		-14.9956	-0.3218	-15.0334	-0.176758	-15.0047	-0.06134	-14.998	0.07165	-14.9986	0.22102	-15.0188	0.3361	-15.0356	0.476133	-15.0444	0.592536	-15.0541	0.73786
		-14.9623	-0.32178	-15	-0.176754	-14.9712	-0.06132	-14.9645	0.07166	-14.9651	0.22101	-14.9857	0.33607	-15.0022	0.476095	-15.011	0.59253	-15.0209	0.737838
		-14.9291	-0.32179	-14.9667	-0.176756	-14.9377	-0.0613	-14.9309	0.07167	-14.9317	0.221	-14.9525	0.33605	-14.9688	0.476057	-14.9776	0.592526	-14.9876	0.737816
		-14.8958	-0.32182	-14.9333	-0.176758	-14.9042	-0.06128	-14.8973	0.07168	-14.8983	0.22099	-14.9193	0.33603	-14.9354	0.476018	-14.9441	0.592522	-14.9543	0.737796
		-14.8625	-0.32185	-14.9	-0.17675	-14.8708	-0.06126	-14.8637	0.07169	-14.8648	0.22097	-14.8862	0.33603	-14.9021	0.475981	-14.9106	0.592515	-14.921	0.737779
		-14.8291	-0.32189	-14.8666	-0.176754	-14.8373	-0.06124	-14.8302	0.0717	-14.8314	0.22094	-14.853	0.33603	-14.8687	0.475946	-14.8772	0.592504	-14.8877	0.737767
		-14.7957	-0.32195	-14.8332	-0.176747	-14.8037	-0.06123	-14.7966	0.07171	-14.7979	0.22092	-14.8198	0.33602	-14.8353	0.475913	-14.8437	0.592485	-14.8544	0.737758
		-14.7623	-0.32204	-14.7998	-0.176741	-14.7703	-0.06122	-14.7631	0.07171	-14.7645	0.2209	-14.7866	0.336	-14.8019	0.475881	-14.8102	0.592456	-14.8211	0.737753
		-14.729	-0.32216	-14.7665	-0.176742	-14.7368	-0.06121	-14.7295	0.07171	-14.7311	0.22088	-14.7532	0.33598	-14.7685	0.47585	-14.7767	0.592413	-14.7877	0.73775
		-14.6956	-0.32228	-14.7332	-0.176754	-14.7034	-0.06121	-14.696	0.07171	-14.6976	0.22087	-14.72	0.33594	-14.7351	0.475814	-14.7432	0.592359	-14.7544	0.737746
		-14.6623	-0.3224	-14.6998	-0.17677	-14.6699	-0.06122	-14.6624	0.07171	-14.6642	0.22085	-14.6868	0.3359	-14.7017	0.475776	-14.7097	0.592294	-14.7211	0.737744
		-14.629	-0.32251	-14.6666	-0.176786	-14.6365	-0.06122	-14.6288	0.07171	-14.6307	0.22084	-14.6536	0.33584	-14.6683	0.475732	-14.6762	0.592223	-14.6879	0.737743
		-14.5957	-0.32263	-14.6332	-0.176799	-14.6029	-0.06122	-14.5953	0.07171	-14.5972	0.22083	-14.6205	0.33577	-14.6349	0.475683	-14.6428	0.592151	-14.6547	0.737745
		-14.5624	-0.32274	-14.5998	-0.176812	-14.5694	-0.06121	-14.5618	0.07171	-14.5638	0.22081	-14.5872	0.3357	-14.6016	0.47563	-14.6093	0.592083	-14.6214	0.737745
		-14.529	-0.32285	-14.5664	-0.176824	-14.536	-0.06119	-14.5283	0.07171	-14.5304	0.22079	-14.554	0.33563	-14.5683	0.475576	-14.5759	0.592022	-14.5881	0.737742
		-14.4957	-0.32296	-14.5331	-0.176836	-14.5025	-0.06117	-14.4948	0.07172	-14.4969	0.22076	-14.5208	0.33557	-14.5349	0.475523	-14.5425	0.591968	-14.5549	0.737725
		-14.4624	-0.32307	-14.4997	-0.176847	-14.469	-0.06115	-14.4612	0.07172	-14.4634	0.22073	-14.4877	0.33551	-14.5016	0.475472	-14.509	0.591916	-14.5216	0.737697
		-14.4291	-0.32321	-14.4664	-0.176857	-14.4355	-0.06113	-14.4276	0.07173	-14.4299	0.2207	-14.4544	0.33546	-14.4682	0.475425	-14.4755	0.591865	-14.4884	0.737681
		-14.3959	-0.32335	-14.433	-0.176867	-14.402	-0.06111	-14.394	0.07174	-14.3964	0.22067	-14.4213	0.33541	-14.4349	0.47538	-14.442	0.591813	-14.4552	0.737654
		-14.3627	-0.32349	-14.3997	-0.176875	-14.3686	-0.06108	-14.3604	0.07174	-14.363	0.22064	-14.3881	0.33536	-14.4015	0.47534	-14.4086	0.591758	-14.422	0.737633
		-14.3294	-0.32361	-14.3663	-0.176886	-14.3351	-0.06106	-14.3269	0.07174	-14.3294	0.22061	-14.3548	0.33532	-14.3681	0.475302	-14.3752	0.591693	-14.3888	0.737619
		-14.2961	-0.32371	-14.333	-0.176897	-14.3016	-0.06104	-14.2934	0.07174	-14.296	0.22058	-14.3216	0.33528	-14.3348	0.475263	-14.3417	0.591617	-14.3555	0.737604
		-14.2627	-0.3238	-14.2996	-0.17691	-14.2681	-0.06103	-14.2598	0.07174	-14.2625	0.22054	-14.2884	0.33524	-14.3014	0.475221	-14.3083	0.591536	-14.3223	0.737589
		-14.2294	-0.32389	-14.2662	-0.176921	-14.2346	-0.06103	-14.2263	0.07172	-14.229	0.2205	-14.2551	0.3352	-14.2681	0.475178	-14.2748	0.591454	-14.2889	0.737572
		-14.1961	-0.32398	-14.2328	-0.176936	-14.2011	-0.06103	-14.1927	0.07171	-14.1955	0.22047	-14.2219	0.33515	-14.2347	0.475133	-14.2414	0.591374	-14.2557	0.737556
		-14.1627	-0.32408	-14.1995	-0.176954	-14.1676	-0.06104	-14.1592	0.07169	-14.162	0.22045	-14.1887	0.3351	-14.2013	0.475085	-14.2079	0.591293	-14.2224	0.73753
		-14.1294	-0.3242	-14.1661	-0.176976	-14.1342	-0.06106	-14.1257	0.07167	-14.1284	0.22042	-14.1555	0.33505	-14.168	0.475032	-14.1744	0.591213	-14.1892	0.737524
		-14.0962	-0.32432	-14.1327	-0.176998	-14.1008	-0.06109	-14.0922	0.07165	-14.0949	0.2204	-14.1223	0.33499	-14.1347	0.474977	-14.141	0.591136	-14.1559	0.737528
		-14.0629	-0.32443	-14.0994	-0.177018	-14.0674	-0.06112	-14.0587	0.07163	-14.0613	0.22038	-14.089	0.33493	-14.1014	0.474919	-14.1075	0.591062	-14.1226	0.737544
		-14.0297	-0.32454	-14.0661	-0.177034	-14.034	-0.06114	-14.0252	0.07163	-14.0278	0.22036	-14.0558	0.33487	-14.0681	0.474858	-14.0741	0.590989	-14.0893	0.737569
		-13.9964	-0.32464	-14.0327	-0.177046	-14.0006	-0.06117	-13.9917	0.07162	-13.9943	0.22033	-14.0225	0.33481	-14.0348	0.474793	-14.0406	0.590917	-14.0561	0.737586
		-13.9632	-0.32474	-13.9994	-0.177055	-13.9672	-0.06119	-13.9582	0.07162	-13.9609	0.22031	-13.9893	0.33474	-14.0015	0.474725	-14.0072	0.590846	-14.0228	0.737584
		-13.9298	-0.32485	-13.966	-0.177062	-13.9337	-0.06121	-13.9245	0.07161	-13.9274	0.22031	-13.9561	0.33467	-13.9681	0.474659	-13.9737	0.590779	-13.9895	0.737563
		-13.8965	-0.32496	-13.9326	-0.177066	-13.9002	-0.06123	-13.8909	0.07161	-13.8939	0.22031	-13.9229	0.33461	-13.9348	0.4746	-13.9403	0.590714	-13.9563	0.73755
		-13.8632	-0.32507	-13.8992	-0.177069	-13.8668	-0.06125	-13.8574	0.0716	-13.8604	0.22029	-13.8896	0.33455	-13.9015	0.474549	-13.907	0.590649	-13.923	0.737479
		-13.8299	-0.32519	-13.8658	-0.177075	-13.8334	-0.06127	-13.8238	0.07159	-13.8269	0.22025	-13.8564	0.33449	-13.8682	0.474506	-13.8735	0.590582	-13.8897	0.737465
		-13.7966	-0.32531	-13.8324	-0.177085	-13.7999	-0.0613	-13.7903	0.07157	-13.7934	0.2202	-13.8231	0.33444	-13.8348	0.474469	-13.8401	0.590515	-13.8565	0.737454
		-13.7633	-0.32542	-13.7991	-0.177098	-13.7665	-0.06133	-13.7567	0.07154	-13.7599	0.22017	-13.7897	0.33439	-13.8014	0.474436	-13.8067	0.590445	-13.8233	0.737418
		-13.73	-0.32552	-13.7657	-0.177114	-13.7331	-0.06137	-13.7232	0.07152	-13.7264	0.22013	-13.7564	0.33435	-13.768	0.474405	-13.7731	0.590373	-13.79	0.737413
		-13.6967	-0.32559	-13.7323	-0.177131	-13.6997	-0.06141	-13.6897	0.0715	-13.6929	0.22011	-13.7232	0.33431	-13.7345	0.47437	-13.7396	0.590297	-13.7568	0.737385
		-13.6634	-0.32566	-13.699	-0.17715	-13.6664	-0.06144	-13.6561	0.07148	-13.6594	0.22008	-13.69	0.33427	-13.7012	0.474331	-13.7061	0.590223	-13.7235	0.73739
		-13.6302	-0.32572	-13.6656	-0.177168	-13.6331	-0.06148	-13.6225	0.07146	-13.6259	0.22005	-13.6566	0.33422	-13.6678	0.474285	-13.6727	0.590155	-13.6902	0.737397
		-13.5968	-0.3258	-13.6322	-0.177184	-13.5997	-0.06151	-13.589	0.07144	-13.5924	0.22002	-13.6233	0.33416	-13.6344	0.474239	-13.6393	0.590094	-13.6569	0.737408
		-13.5636	-0.32587	-13.5988	-0.177198	-13.5663	-0.06155	-13.5556	0.07142	-13.5589	0.21999	-13.5901	0.3341	-13.6011	0.474193	-13.6058	0.590042	-13.6236	0.737427
		-13.5304	-0.32594	-13.5654	-0.177211	-13.5328	-0.06158	-13.5221	0.0714	-13.5253	0.21997	-13.5567	0.33405	-13.5678	0.474151	-13.5723	0.589998	-13.5904	0.737458
		-13.4971	-0.32601	-13.5321	-0.177226	-13.4994	-0.06161	-13.4886	0.07138	-13.4919	0.21995	-13.5233	0.334	-13.5345	0.474112	-13.5388	0.589962	-13.5571	0.737498
		-13.4638	-0.32609	-13.4986	-0.177238	-13.466	-0.06165	-13.4552	0.07136	-13.4583	0.21992	-13.4899	0.33395	-13.5011	0.474077	-13.5053	0.589932	-13.5239	0.737553
		-13.4305	-0.32617	-13.4652	-0.177247	-13.4326	-0.0617	-13.4216	0.07134	-13.4248	0.2199	-13.4566	0.3339	-13.4678	0.474045	-13.4718	0.589903	-13.4906	0.737574
		-13.3971	-0.32624	-13.4318	-0.177252	-13.3993	-0.06175	-13.3881	0.07131	-13.3913	0.21988	-13.4232	0.33385	-13.4345	0.474014	-13.4382	0.589875	-13.4573	0.737594
		-13.3638	-0.32631	-13.3985	-0.177258	-13.3659	-0.0618	-13.3546	0.07129	-13.3578	0.21986	-13.3898	0.3338	-13.4011	0.473984	-13.4047	0.589849	-13.424	0.737596
		-13.3305	-0.32638	-13.365	-0.177265	-13.3326	-0.06186	-13.3211	0.07126	-13.3243	0.21982	-13.3566	0.33376	-13.3678	0.473955	-13.3712	0.589827	-13.3907	0.737615
		-13.2973	-0.32644	-13.3316	-0.177272	-13.2992	-0.06192	-13.2876	0.07124	-13.2908	0.21979	-13.3232	0.33373	-13.3344	0.473928	-13.3377	0.589809	-13.3575	0.737636
		-13.2639	-0.3265	-13.2983	-0.177281	-13.266	-0.06197	-13.2541	0.07122	-13.2573	0.21978	-13.2899	0.33369	-13.301	0.473901	-13.3041	0.589796	-13.3242	0.737662
		-13.2306	-0.32654	-13.2649	-0.177291	-13.2326	-0.06203	-13.2207	0.07119	-13.2237	0.21978	-13.2565	0.33365	-13.2677	0.473875	-13.2706	0.589787	-13.2908	0.737697
		-13.1973	-0.32657	-13.2315	-0.177303	-13.1993	-0.06209	-13.1872	0.07118	-13.1902	0.21977	-13.2232	0.33362	-13.2343	0.473849	-13.2371	0.589778	-13.2575	0.737736
		-13.164	-0.32661	-13.1981	-0.177316	-13.1661	-0.06215	-13.1536	0.07116	-13.1568	0.21976	-13.1897	0.33358	-13.2009	0.473824	-13.2036	0.589771	-13.2241	0.737776
		-13.1307	-0.32664	-13.1647	-0.177331	-13.1327	-0.06221	-13.1201	0.07115	-13.1233	0.21975	-13.1564	0.33354	-13.1675	0.4738	-13.1701	0.589761	-13.1908	0.737812
		-13.0973	-0.32668	-13.1313	-0.177346	-13.0994	-0.06226	-13.0867	0.07113	-13.0897	0.21972	-13.1229	0.33351	-13.1341	0.473777	-13.1366	0.589747	-13.1575	0.737848
		-13.064	-0.32672	-13.0979	-0.177357	-13.0662	-0.06231	-13.0532	0.07111	-13.0562	0.2197	-13.0895	0.33347	-13.1007	0.473755	-13.1031	0.589732	-13.1242	0.737886
		-13.0307	-0.32678	-13.0644	-0.177362	-13.0329	-0.06238	-13.0197	0.07109	-13.0227	0.21968	-13.0561	0.33343	-13.0674	0.473735	-13.0696	0.589715	-13.091	0.737931
		-12.9974	-0.32684	-13.031	-0.177365	-12.9996	-0.06244	-12.9862	0.07107	-12.9892	0.21965	-13.0227	0.33339	-13.034	0.473715	-13.0361	0.589698	-13.0577	0.737982
		-12.964	-0.32692	-12.9976	-0.177368	-12.9664	-0.06251	-12.9528	0.07104	-12.9557	0.21963	-12.9892	0.33336	-13.0006	0.473695	-13.0025	0.589681	-13.0243	0.738037
		-12.9308	-0.32698	-12.9642	-0.177372	-12.9331	-0.06259	-12.9193	0.07101	-12.9223	0.21961	-12.9558	0.33333	-12.9672	0.473674	-12.969	0.589663	-12.991	0.738092
		-12.8975	-0.32703	-12.9307	-0.177379	-12.8998	-0.06266	-12.886	0.07098	-12.8887	0.21959	-12.9224	0.3333	-12.9338	0.473655	-12.9355	0.589648	-12.9576	0.738146
		-12.8642	-0.32704	-12.8973	-0.177386	-12.8666	-0.06272	-12.8525	0.07094	-12.8552	0.21957	-12.8889	0.33327	-12.9004	0.473635	-12.9019	0.589632	-12.9243	0.738202
		-12.8309	-0.32702	-12.8639	-0.177393	-12.8334	-0.06279	-12.8191	0.07092	-12.8218	0.21955	-12.8554	0.33324	-12.8671	0.473615	-12.8683	0.589616	-12.891	0.73826
		-12.7976	-0.32697	-12.8305	-0.1774	-12.8001	-0.06285	-12.7857	0.07089	-12.7883	0.21951	-12.8219	0.33321	-12.8338	0.473591	-12.8348	0.589596	-12.8577	0.738317
		-12.7642	-0.32689	-12.7971	-0.177404	-12.7669	-0.06291	-12.7522	0.07087	-12.7549	0.21947	-12.7884	0.33319	-12.8004	0.473563	-12.8012	0.589572	-12.8245	0.738369
		-12.7308	-0.32681	-12.7637	-0.177407	-12.7337	-0.06297	-12.7188	0.07085	-12.7214	0.21942	-12.755	0.33317	-12.767	0.473533	-12.7677	0.589546	-12.7912	0.738413
		-12.6974	-0.32674	-12.7303	-0.177407	-12.7005	-0.06303	-12.6854	0.07084	-12.6879	0.21937	-12.7215	0.33315	-12.7336	0.473501	-12.7342	0.589535	-12.7578	0.73845
		-12.664	-0.32671	-12.6969	-0.177404	-12.6673	-0.06311	-12.652	0.07083	-12.6545	0.2193	-12.688	0.33313	-12.7003	0.473466	-12.7007	0.589539	-12.7245	0.738482
		-12.6306	-0.32672	-12.6634	-0.177401	-12.6341	-0.06318	-12.6186	0.07082	-12.6211	0.21924	-12.6545	0.33311	-12.6669	0.473446	-12.6671	0.589533	-12.6912	0.738507
		-12.5972	-0.32678	-12.6301	-0.177403	-12.6009	-0.06325	-12.5852	0.0708	-12.5876	0.21919	-12.621	0.33309	-12.6335	0.473411	-12.6335	0.58953	-12.6579	0.73852
		-12.5639	-0.32688	-12.5967	-0.177412	-12.5677	-0.06332	-12.5518	0.07078	-12.5542	0.21915	-12.5875	0.33307	-12.6001	0.47339	-12.6	0.589533	-12.6247	0.738519
		-12.5304	-0.32699	-12.5633	-0.177428	-12.5346	-0.06338	-12.5184	0.07076	-12.5207	0.21908	-12.5539	0.33306	-12.5667	0.473367	-12.5664	0.589568	-12.5913	0.738514
		-12.4971	-0.32709	-12.53	-0.177447	-12.5014	-0.06343	-12.485	0.07073	-12.4873	0.21905	-12.5203	0.33304	-12.5333	0.473328	-12.5328	0.589589	-12.5579	0.738516
		-12.4638	-0.32717	-12.4966	-0.177469	-12.4681	-0.06347	-12.4517	0.0707	-12.4539	0.21899	-12.4868	0.33303	-12.4999	0.473289	-12.4993	0.589605	-12.5246	0.738537
		-12.4305	-0.3272	-12.4632	-0.177491	-12.4348	-0.06351	-12.4183	0.07066	-12.4206	0.21896	-12.4533	0.33302	-12.4665	0.473254	-12.4659	0.589615	-12.4913	0.738584
		-12.3971	-0.32718	-12.4299	-0.177511	-12.4015	-0.06356	-12.3849	0.07063	-12.3871	0.21894	-12.4197	0.33301	-12.4331	0.473222	-12.4325	0.589644	-12.458	0.738667
		-12.3638	-0.3271	-12.3965	-0.177528	-12.3683	-0.06361	-12.3515	0.0706	-12.3537	0.21894	-12.3862	0.33299	-12.3997	0.473198	-12.3989	0.589653	-12.4246	0.73879
		-12.3304	-0.32697	-12.3631	-0.177542	-12.3351	-0.06366	-12.3182	0.07057	-12.3203	0.21895	-12.3525	0.33298	-12.3664	0.47318	-12.3653	0.589657	-12.3913	0.738944
		-12.297	-0.32682	-12.3298	-0.177557	-12.302	-0.06372	-12.2849	0.07054	-12.2868	0.21897	-12.319	0.33297	-12.333	0.473167	-12.3317	0.589662	-12.358	0.739106
		-12.2636	-0.32665	-12.2964	-0.177571	-12.2688	-0.06377	-12.2514	0.07051	-12.2534	0.21899	-12.2854	0.33296	-12.2996	0.473159	-12.2982	0.589668	-12.3247	0.739257
		-12.2302	-0.32648	-12.263	-0.177587	-12.2356	-0.06382	-12.2181	0.07048	-12.22	0.21902	-12.2518	0.33294	-12.2661	0.473154	-12.2646	0.589674	-12.2913	0.739388
		-12.1968	-0.32634	-12.2297	-0.177606	-12.2024	-0.06386	-12.1847	0.07046	-12.1866	0.21903	-12.2182	0.33291	-12.2327	0.473148	-12.2311	0.589681	-12.258	0.739491
		-12.1634	-0.32622	-12.1963	-0.17763	-12.1692	-0.0639	-12.1514	0.07043	-12.1533	0.21905	-12.1846	0.33289	-12.1993	0.473137	-12.1975	0.589689	-12.2246	0.73956
		-12.1301	-0.32614	-12.163	-0.177658	-12.136	-0.06393	-12.1181	0.0704	-12.1199	0.21906	-12.151	0.33288	-12.1659	0.473117	-12.1639	0.589698	-12.1912	0.739593
		-12.0966	-0.32609	-12.1297	-0.177686	-12.1028	-0.06397	-12.0848	0.07037	-12.0866	0.21908	-12.1174	0.33286	-12.1324	0.473091	-12.1304	0.589705	-12.1578	0.7396
		-12.0633	-0.32607	-12.0964	-0.177712	-12.0696	-0.064	-12.0514	0.07035	-12.0532	0.2191	-12.0838	0.33285	-12.099	0.47306	-12.0968	0.589711	-12.1246	0.739599
		-12.0299	-0.32607	-12.0631	-0.177735	-12.0365	-0.06403	-12.0181	0.07033	-12.0198	0.21912	-12.0502	0.33284	-12.0656	0.473027	-12.0633	0.589718	-12.0912	0.739599
		-11.9965	-0.32609	-12.0297	-0.177755	-12.0032	-0.06407	-11.9847	0.0703	-11.9865	0.21913	-12.0167	0.33283	-12.0323	0.472993	-12.0297	0.589726	-12.0579	0.739603
		-11.9631	-0.32613	-11.9964	-0.177775	-11.9701	-0.06411	-11.9514	0.07028	-11.953	0.21914	-11.983	0.33282	-11.9989	0.472961	-11.9961	0.589735	-12.0245	0.739608
		-11.9297	-0.32618	-11.9631	-0.177794	-11.9369	-0.06414	-11.918	0.07025	-11.9197	0.21915	-11.9493	0.33281	-11.9655	0.472933	-11.9626	0.589744	-11.9912	0.739611
		-11.8963	-0.32625	-11.9297	-0.177812	-11.9036	-0.06416	-11.8847	0.07023	-11.8863	0.21915	-11.9156	0.3328	-11.9321	0.472913	-11.9291	0.589754	-11.9578	0.739608
		-11.8629	-0.32631	-11.8964	-0.17783	-11.8704	-0.06417	-11.8513	0.0702	-11.8529	0.21913	-11.882	0.33278	-11.8987	0.472897	-11.8956	0.589762	-11.9244	0.739593
		-11.8295	-0.32638	-11.863	-0.177848	-11.8372	-0.06419	-11.8179	0.07018	-11.8195	0.21909	-11.8483	0.33277	-11.8653	0.472884	-11.8621	0.589771	-11.8911	0.739556
		-11.7961	-0.32647	-11.8297	-0.177871	-11.8039	-0.0642	-11.7846	0.07015	-11.7862	0.21905	-11.8147	0.33276	-11.8319	0.472871	-11.8287	0.58978	-11.8578	0.739488
		-11.7627	-0.32656	-11.7964	-0.177897	-11.7707	-0.0642	-11.7513	0.07013	-11.7529	0.219	-11.7811	0.33275	-11.7985	0.472859	-11.7952	0.589789	-11.8244	0.739372
		-11.7294	-0.32667	-11.763	-0.177924	-11.7374	-0.06421	-11.718	0.0701	-11.7195	0.21896	-11.7475	0.33274	-11.7652	0.472847	-11.7616	0.589799	-11.791	0.739207
		-11.696	-0.32679	-11.7297	-0.17795	-11.7042	-0.06423	-11.6846	0.07009	-11.6862	0.21891	-11.7138	0.33273	-11.7317	0.472836	-11.7281	0.589809	-11.7577	0.738999
		-11.6626	-0.3269	-11.6964	-0.177977	-11.6709	-0.06425	-11.6513	0.07006	-11.6529	0.21887	-11.6801	0.33272	-11.6984	0.472823	-11.6946	0.58982	-11.7243	0.738771
		-11.6292	-0.32702	-11.6631	-0.178009	-11.6377	-0.06429	-11.618	0.07003	-11.6196	0.21883	-11.6465	0.33271	-11.665	0.472807	-11.6611	0.589833	-11.691	0.738541
		-11.5958	-0.32716	-11.6297	-0.178045	-11.6045	-0.06434	-11.5846	0.07002	-11.5863	0.21879	-11.6129	0.3327	-11.6316	0.47279	-11.6276	0.589845	-11.6576	0.738325
		-11.5625	-0.32732	-11.5964	-0.178082	-11.5713	-0.06439	-11.5513	0.07	-11.5529	0.21874	-11.5793	0.33269	-11.5983	0.472774	-11.5941	0.589856	-11.6243	0.738131
		-11.5291	-0.32749	-11.5631	-0.178117	-11.5381	-0.06446	-11.5179	0.06997	-11.5196	0.2187	-11.5456	0.33268	-11.5649	0.472758	-11.5607	0.589863	-11.591	0.73797
		-11.4957	-0.32767	-11.5298	-0.178147	-11.5049	-0.06452	-11.4846	0.06994	-11.4863	0.21865	-11.512	0.33267	-11.5315	0.472738	-11.5272	0.589867	-11.5576	0.737845
		-11.4624	-0.32785	-11.4966	-0.178175	-11.4717	-0.06459	-11.4512	0.06991	-11.453	0.21861	-11.4783	0.33267	-11.4982	0.472712	-11.4938	0.589873	-11.5243	0.737752
		-11.4291	-0.32804	-11.4633	-0.178202	-11.4385	-0.06464	-11.4179	0.06988	-11.4197	0.21857	-11.4446	0.33267	-11.4647	0.472683	-11.4603	0.58988	-11.4909	0.737674
		-11.3957	-0.32823	-11.4299	-0.178229	-11.4053	-0.06468	-11.3845	0.06985	-11.3864	0.21854	-11.4109	0.33268	-11.4313	0.472652	-11.4268	0.589887	-11.4575	0.737599
		-11.3624	-0.32841	-11.3966	-0.178259	-11.3721	-0.06472	-11.3511	0.06983	-11.3531	0.21851	-11.3772	0.33267	-11.398	0.472616	-11.3934	0.589892	-11.4241	0.737524
		-11.3291	-0.32858	-11.3633	-0.178289	-11.3389	-0.06473	-11.3177	0.0698	-11.3198	0.21849	-11.3435	0.33267	-11.3645	0.472577	-11.3599	0.589897	-11.3908	0.73745
		-11.2958	-0.32872	-11.33	-0.178322	-11.3056	-0.06475	-11.2844	0.06979	-11.2865	0.21848	-11.3098	0.33267	-11.3312	0.472538	-11.3265	0.589904	-11.3574	0.73739
		-11.2625	-0.32883	-11.2967	-0.178356	-11.2724	-0.06476	-11.2512	0.06977	-11.2532	0.21847	-11.2761	0.33267	-11.2979	0.472503	-11.2931	0.589912	-11.324	0.73734
		-11.2292	-0.32891	-11.2634	-0.178394	-11.2392	-0.06477	-11.2178	0.06976	-11.2199	0.21847	-11.2424	0.33267	-11.2646	0.472475	-11.2596	0.589918	-11.2907	0.737295
		-11.1959	-0.32898	-11.2301	-0.178435	-11.2058	-0.06478	-11.1844	0.06975	-11.1866	0.21846	-11.2087	0.33267	-11.2313	0.472456	-11.2262	0.58992	-11.2574	0.737248
		-11.1625	-0.32905	-11.1968	-0.178476	-11.1725	-0.06479	-11.151	0.06974	-11.1533	0.21844	-11.175	0.33266	-11.1979	0.472442	-11.1927	0.589923	-11.2241	0.737199
		-11.1292	-0.32912	-11.1634	-0.178512	-11.1393	-0.06479	-11.1175	0.06974	-11.12	0.21843	-11.1412	0.33266	-11.1646	0.472429	-11.1593	0.589929	-11.1907	0.737152
		-11.0958	-0.3292	-11.1301	-0.178539	-11.106	-0.0648	-11.0841	0.06973	-11.0868	0.2184	-11.1076	0.33266	-11.1312	0.472412	-11.1258	0.589934	-11.1573	0.737107
		-11.0625	-0.32929	-11.0968	-0.178561	-11.0727	-0.0648	-11.0507	0.06973	-11.0535	0.21836	-11.0739	0.33266	-11.0978	0.47239	-11.0923	0.589937	-11.124	0.737061
		-11.0293	-0.32942	-11.0637	-0.178578	-11.0394	-0.06481	-11.0173	0.06972	-11.0202	0.21832	-11.0402	0.33265	-11.0644	0.472363	-11.0589	0.589937	-11.0907	0.737017
		-10.996	-0.32959	-11.0304	-0.178592	-11.0061	-0.06481	-10.9839	0.06971	-10.987	0.21828	-11.0066	0.33264	-11.0311	0.472329	-11.0255	0.589935	-11.0573	0.736978
		-10.9627	-0.32978	-10.997	-0.1786	-10.9728	-0.06481	-10.9505	0.0697	-10.9537	0.21822	-10.973	0.33263	-10.9977	0.47229	-10.9921	0.589931	-11.024	0.736949
		-10.9294	-0.32999	-10.9636	-0.178604	-10.9395	-0.06482	-10.917	0.06969	-10.9206	0.21817	-10.9393	0.33263	-10.9643	0.472249	-10.9587	0.589922	-10.9907	0.736927
		-10.8961	-0.3302	-10.9302	-0.178605	-10.9061	-0.06483	-10.8837	0.06967	-10.8873	0.2181	-10.9056	0.33262	-10.931	0.472213	-10.9252	0.58991	-10.9573	0.736909
		-10.8628	-0.33042	-10.8969	-0.178605	-10.8728	-0.06484	-10.8503	0.06966	-10.8541	0.21804	-10.8719	0.33262	-10.8976	0.472181	-10.8918	0.589896	-10.9239	0.736884
		-10.8295	-0.33063	-10.8636	-0.178607	-10.8395	-0.06485	-10.8169	0.06965	-10.8209	0.21798	-10.8382	0.33262	-10.8643	0.472148	-10.8583	0.58988	-10.8906	0.73685
		-10.7963	-0.33084	-10.8302	-0.178618	-10.8061	-0.06487	-10.7835	0.06963	-10.7876	0.21792	-10.8046	0.33262	-10.8309	0.472111	-10.8249	0.589862	-10.8573	0.736806
		-10.763	-0.33101	-10.7969	-0.178613	-10.7728	-0.06488	-10.7502	0.06962	-10.7544	0.21786	-10.7709	0.33262	-10.7976	0.472068	-10.7916	0.589843	-10.824	0.736758
		-10.7298	-0.33117	-10.7636	-0.178621	-10.7395	-0.0649	-10.7168	0.0696	-10.7212	0.21781	-10.7372	0.33262	-10.7643	0.47202	-10.7582	0.589823	-10.7907	0.736703
		-10.6966	-0.33132	-10.7302	-0.178624	-10.7062	-0.06492	-10.6835	0.06959	-10.6879	0.21777	-10.7035	0.33262	-10.731	0.471965	-10.7248	0.589802	-10.7573	0.73664
		-10.6633	-0.33146	-10.6968	-0.178626	-10.6728	-0.06494	-10.65	0.06958	-10.6547	0.21773	-10.6698	0.33262	-10.6976	0.471903	-10.6914	0.589779	-10.724	0.736564
		-10.6301	-0.33161	-10.6635	-0.178627	-10.6395	-0.06496	-10.6166	0.06957	-10.6214	0.2177	-10.6361	0.33263	-10.6644	0.471837	-10.6581	0.589755	-10.6907	0.736483
		-10.5969	-0.33176	-10.6301	-0.178626	-10.6062	-0.06498	-10.5833	0.06957	-10.5882	0.21767	-10.6025	0.33263	-10.6311	0.471771	-10.6247	0.58973	-10.6573	0.736403
		-10.5637	-0.33192	-10.5968	-0.178623	-10.5728	-0.065	-10.5499	0.06956	-10.555	0.21764	-10.5688	0.33263	-10.5977	0.471709	-10.5914	0.589705	-10.6239	0.736328
		-10.5305	-0.33209	-10.5633	-0.178618	-10.5395	-0.06502	-10.5165	0.06956	-10.5218	0.21761	-10.5351	0.33263	-10.5644	0.471653	-10.5581	0.589678	-10.5906	0.736258
		-10.4973	-0.33228	-10.53	-0.17861	-10.5061	-0.06504	-10.4831	0.06955	-10.4886	0.21757	-10.5014	0.33263	-10.5311	0.4716	-10.5246	0.589649	-10.5572	0.736193
		-10.4641	-0.33247	-10.4966	-0.178601	-10.4728	-0.06506	-10.4497	0.06955	-10.4554	0.21752	-10.4677	0.33262	-10.4977	0.471551	-10.4913	0.589619	-10.5239	0.736137
		-10.4309	-0.33265	-10.4632	-0.178593	-10.4395	-0.06508	-10.4162	0.06954	-10.4221	0.21747	-10.434	0.33261	-10.4644	0.471504	-10.4579	0.589589	-10.4906	0.736087
		-10.3977	-0.33282	-10.4298	-0.178586	-10.4061	-0.0651	-10.3828	0.06954	-10.3889	0.2174	-10.4003	0.3326	-10.4311	0.471462	-10.4245	0.589558	-10.4573	0.73604
		-10.3646	-0.33295	-10.3964	-0.17858	-10.3728	-0.06512	-10.3494	0.06953	-10.3558	0.21732	-10.3667	0.33258	-10.3977	0.471421	-10.3911	0.58953	-10.4239	0.73599
		-10.3314	-0.33305	-10.363	-0.178573	-10.3395	-0.06515	-10.316	0.06952	-10.3226	0.21723	-10.333	0.33256	-10.3644	0.471378	-10.3577	0.589502	-10.3906	0.735929
		-10.2981	-0.3331	-10.3296	-0.178564	-10.3062	-0.06517	-10.2825	0.06952	-10.2894	0.21712	-10.2994	0.33253	-10.3311	0.471333	-10.3243	0.589474	-10.3573	0.735852
		-10.2649	-0.33311	-10.2962	-0.178556	-10.2728	-0.0652	-10.2491	0.06951	-10.2563	0.217	-10.2657	0.33251	-10.2978	0.471289	-10.2909	0.589444	-10.324	0.735764
		-10.2316	-0.33308	-10.2628	-0.178548	-10.2395	-0.06522	-10.2156	0.0695	-10.2231	0.21686	-10.2321	0.33249	-10.2644	0.471248	-10.2576	0.589412	-10.2906	0.735671
		-10.1983	-0.33305	-10.2294	-0.178543	-10.2062	-0.06525	-10.1822	0.0695	-10.19	0.21669	-10.1985	0.33247	-10.2311	0.47121	-10.2242	0.589376	-10.2573	0.735585
		-10.1651	-0.33302	-10.1959	-0.178539	-10.1728	-0.06527	-10.1487	0.06948	-10.1569	0.21651	-10.1649	0.33245	-10.1978	0.471175	-10.1909	0.589336	-10.2241	0.735505
		-10.1318	-0.33309	-10.1626	-0.178537	-10.1395	-0.06529	-10.1153	0.06947	-10.1237	0.21631	-10.1313	0.33243	-10.1644	0.471145	-10.1575	0.589292	-10.1908	0.735431
		-10.0986	-0.33311	-10.1293	-0.178535	-10.1061	-0.06532	-10.0818	0.06946	-10.0906	0.21613	-10.0978	0.33241	-10.131	0.47112	-10.1242	0.589246	-10.1575	0.735367
		-10.0653	-0.33315	-10.0959	-0.178533	-10.0727	-0.06534	-10.0485	0.06944	-10.0576	0.21596	-10.0641	0.33239	-10.0977	0.471095	-10.0908	0.589201	-10.1242	0.735315
		-10.0321	-0.33322	-10.0625	-0.17853	-10.0393	-0.06537	-10.0151	0.06942	-10.0246	0.21581	-10.0306	0.33237	-10.0643	0.471064	-10.0574	0.589158	-10.0908	0.735271
		-9.99892	-0.33331	-10.0291	-0.178528	-10.006	-0.06539	-9.98167	0.06941	-9.9915	0.2157	-9.99703	0.33236	-10.0309	0.471025	-10.024	0.589121	-10.0576	0.735236
		-9.96565	-0.33342	-9.99568	-0.178525	-9.97261	-0.06541	-9.94829	0.0694	-9.9583	0.2156	-9.96346	0.33234	-9.99754	0.470976	-9.99074	0.589087	-10.0243	0.73519
		-9.93242	-0.33354	-9.9623	-0.178519	-9.93926	-0.06543	-9.9149	0.06939	-9.92516	0.21553	-9.92998	0.33234	-9.96422	0.470916	-9.95738	0.589052	-9.99101	0.735156
		-9.89919	-0.33366	-9.92888	-0.178509	-9.90584	-0.06544	-9.88149	0.06937	-9.89189	0.21546	-9.89641	0.33233	-9.93089	0.470849	-9.92409	0.589016	-9.95775	0.735121
		-9.86589	-0.33378	-9.89552	-0.178494	-9.87245	-0.06545	-9.84807	0.06936	-9.85881	0.21539	-9.86275	0.33232	-9.89754	0.470782	-9.89076	0.588981	-9.92448	0.735085
		-9.83263	-0.33388	-9.86214	-0.178479	-9.8391	-0.06546	-9.81465	0.06934	-9.82573	0.21531	-9.82909	0.33232	-9.86424	0.470724	-9.85747	0.588945	-9.89119	0.735079
		-9.79936	-0.33394	-9.82881	-0.178468	-9.80574	-0.06547	-9.78127	0.06933	-9.79259	0.21523	-9.79549	0.33232	-9.83092	0.470676	-9.82408	0.588908	-9.8579	0.735034
		-9.76616	-0.33399	-9.7954	-0.17846	-9.77242	-0.06549	-9.74791	0.06932	-9.75948	0.21514	-9.76192	0.33231	-9.79753	0.470639	-9.79073	0.588868	-9.8246	0.735054
		-9.7329	-0.33408	-9.76198	-0.178456	-9.73903	-0.0655	-9.71449	0.0693	-9.72643	0.21506	-9.72838	0.33229	-9.76421	0.470608	-9.75737	0.588827	-9.79125	0.735077
		-9.69966	-0.33414	-9.72856	-0.178453	-9.70564	-0.06551	-9.68111	0.06928	-9.69338	0.215	-9.69484	0.33227	-9.73079	0.470583	-9.72401	0.58879	-9.75795	0.735112
		-9.6664	-0.3342	-9.69515	-0.178455	-9.67232	-0.06552	-9.64769	0.06927	-9.66029	0.21495	-9.66124	0.33225	-9.69722	0.470563	-9.69066	0.588757	-9.72466	0.73512
		-9.6331	-0.33424	-9.66179	-0.178459	-9.63902	-0.06554	-9.6143	0.06925	-9.62721	0.21491	-9.6277	0.33224	-9.6638	0.470543	-9.6573	0.588726	-9.69139	0.735101
		-9.59984	-0.33428	-9.6284	-0.178465	-9.6057	-0.06556	-9.58095	0.06923	-9.59413	0.21487	-9.59416	0.33222	-9.63042	0.470522	-9.62401	0.588693	-9.6581	0.735117
		-9.56654	-0.33432	-9.59502	-0.178466	-9.57234	-0.06558	-9.54759	0.0692	-9.56108	0.21482	-9.56062	0.33221	-9.59703	0.470498	-9.59074	0.588659	-9.6248	0.735107
		-9.53325	-0.33436	-9.56163	-0.178461	-9.53896	-0.0656	-9.51418	0.06918	-9.528	0.21475	-9.52708	0.33219	-9.56365	0.470476	-9.55745	0.588626	-9.59154	0.735103
		-9.49992	-0.3344	-9.52824	-0.178452	-9.50557	-0.06562	-9.48079	0.06915	-9.49498	0.21466	-9.49352	0.33217	-9.53026	0.470458	-9.52412	0.588594	-9.55824	0.735104
		-9.4666	-0.33445	-9.49477	-0.178442	-9.47221	-0.06563	-9.44737	0.06913	-9.4619	0.21451	-9.45998	0.33216	-9.49687	0.470444	-9.49083	0.588563	-9.52489	0.735118
		-9.4333	-0.33451	-9.46132	-0.178434	-9.43889	-0.06565	-9.41402	0.06911	-9.42888	0.2144	-9.42653	0.33214	-9.46352	0.470432	-9.45747	0.588531	-9.49165	0.73513
		-9.39998	-0.33458	-9.4279	-0.178429	-9.40553	-0.06567	-9.38063	0.06909	-9.3958	0.21431	-9.39299	0.33212	-9.43013	0.470418	-9.42418	0.588501	-9.45836	0.735128
		-9.36662	-0.33465	-9.39452	-0.178427	-9.37209	-0.06569	-9.34728	0.06907	-9.36272	0.21421	-9.35954	0.3321	-9.39674	0.470401	-9.39082	0.588472	-9.42503	0.735124
		-9.33333	-0.33472	-9.3611	-0.178427	-9.3387	-0.06572	-9.31395	0.06905	-9.32967	0.21418	-9.32604	0.33209	-9.36336	0.47038	-9.35747	0.588446	-9.39177	0.735131
		-9.29997	-0.3348	-9.32768	-0.178429	-9.30531	-0.06574	-9.28066	0.06903	-9.29662	0.21416	-9.29256	0.33207	-9.32997	0.470355	-9.32408	0.588421	-9.35848	0.735125
		-9.26665	-0.33487	-9.29427	-0.178431	-9.27196	-0.06577	-9.24736	0.06902	-9.2636	0.21416	-9.25905	0.33205	-9.29659	0.470329	-9.29073	0.588397	-9.32512	0.735102
		-9.23335	-0.33494	-9.26082	-0.178436	-9.23857	-0.06581	-9.21404	0.069	-9.23058	0.21416	-9.22554	0.33203	-9.2632	0.470302	-9.25731	0.588373	-9.29167	0.735073
		-9.20003	-0.33501	-9.22743	-0.178439	-9.20519	-0.06584	-9.18068	0.06899	-9.19746	0.21416	-9.19209	0.33201	-9.22981	0.470277	-9.22389	0.588348	-9.25844	0.735047
		-9.16676	-0.33509	-9.19405	-0.178441	-9.17189	-0.06587	-9.14735	0.06899	-9.16435	0.21416	-9.15865	0.33198	-9.19637	0.470255	-9.19051	0.588324	-9.22521	0.735044
		-9.13347	-0.33516	-9.16063	-0.178442	-9.1385	-0.0659	-9.114	0.06898	-9.13127	0.21417	-9.1252	0.33195	-9.16295	0.470237	-9.15718	0.588299	-9.19194	0.735044
		-9.10008	-0.33524	-9.1273	-0.178443	-9.10512	-0.06592	-9.08064	0.06898	-9.09813	0.21415	-9.09178	0.33192	-9.1295	0.470216	-9.12386	0.588273	-9.15871	0.735044
		-9.06667	-0.3353	-9.09395	-0.178444	-9.07176	-0.06595	-9.04723	0.06898	-9.06505	0.21412	-9.05833	0.3319	-9.09605	0.470207	-9.0905	0.588248	-9.12544	0.735044
		-9.03331	-0.33535	-9.06056	-0.178444	-9.03841	-0.06597	-9.01381	0.06897	-9.032	0.21408	-9.02489	0.33187	-9.06255	0.470194	-9.05718	0.588221	-9.09212	0.735042
		-8.99999	-0.33538	-9.02718	-0.178442	-9.00502	-0.06599	-8.98052	0.06895	-8.99892	0.21405	-8.99144	0.33185	-9.0291	0.470183	-9.02379	0.588197	-9.05882	0.735042
		-8.9666	-0.3354	-8.99382	-0.17844	-8.97167	-0.06602	-8.94716	0.06894	-8.96587	0.21401	-8.95796	0.33183	-8.99568	0.470175	-8.99043	0.588174	-9.02556	0.735055
		-8.93321	-0.33539	-8.96047	-0.178438	-8.93825	-0.06604	-8.91393	0.06893	-8.93279	0.21397	-8.92452	0.3318	-8.9622	0.470173	-8.95705	0.588154	-8.99233	0.735078
		-8.8998	-0.33538	-8.92708	-0.178436	-8.90489	-0.06605	-8.88063	0.06892	-8.8997	0.21394	-8.89101	0.33178	-8.92879	0.470169	-8.92372	0.588134	-8.95909	0.735107
		-8.86638	-0.33535	-8.89375	-0.178435	-8.87157	-0.06607	-8.84734	0.0689	-8.86659	0.21392	-8.85756	0.33176	-8.89534	0.470164	-8.89043	0.588104	-8.92583	0.735152
		-8.83287	-0.33533	-8.8604	-0.178434	-8.83815	-0.06609	-8.81392	0.06889	-8.83348	0.21392	-8.82411	0.33174	-8.86195	0.470159	-8.85713	0.58807	-8.89256	0.735207
		-8.79945	-0.33532	-8.82701	-0.178434	-8.80476	-0.06611	-8.78044	0.06888	-8.8004	0.21391	-8.79067	0.33171	-8.82848	0.47015	-8.82384	0.588049	-8.85927	0.73527
		-8.76607	-0.33534	-8.79366	-0.178434	-8.77138	-0.06613	-8.74706	0.06886	-8.76726	0.2139	-8.75725	0.33169	-8.79497	0.47014	-8.79048	0.588027	-8.82597	0.735335
		-8.73265	-0.33541	-8.7603	-0.178434	-8.73796	-0.06615	-8.71376	0.06884	-8.73415	0.21389	-8.72377	0.33167	-8.76152	0.470119	-8.75713	0.588007	-8.79256	0.735396
		-8.6992	-0.3355	-8.72694	-0.178436	-8.70461	-0.06617	-8.68041	0.06882	-8.70097	0.21388	-8.69032	0.33164	-8.72804	0.470095	-8.72374	0.587989	-8.75926	0.735448
		-8.66582	-0.3356	-8.69362	-0.178439	-8.67122	-0.0662	-8.64711	0.06879	-8.6678	0.21389	-8.65694	0.33162	-8.6946	0.470112	-8.69038	0.587976	-8.72603	0.735484
		-8.63243	-0.33569	-8.66026	-0.178443	-8.63783	-0.06622	-8.61382	0.06876	-8.63469	0.21392	-8.62349	0.3316	-8.66121	0.470119	-8.65703	0.587965	-8.69276	0.735504
		-8.59908	-0.33577	-8.62691	-0.178449	-8.60439	-0.06624	-8.58049	0.06874	-8.60155	0.21395	-8.59007	0.33158	-8.62779	0.470071	-8.62367	0.587957	-8.65956	0.735511
		-8.56572	-0.33584	-8.59361	-0.178457	-8.57103	-0.06625	-8.54717	0.06871	-8.56847	0.214	-8.55666	0.33156	-8.59438	0.47003	-8.59026	0.587949	-8.62627	0.735508
		-8.5323	-0.3359	-8.56029	-0.178467	-8.53764	-0.06626	-8.51378	0.06869	-8.53529	0.21406	-8.52333	0.33155	-8.56096	0.470037	-8.55678	0.587941	-8.593	0.735496
		-8.49876	-0.33595	-8.52702	-0.178477	-8.5042	-0.06628	-8.48042	0.06867	-8.50206	0.21413	-8.48991	0.33153	-8.52757	0.47005	-8.52339	0.587929	-8.55974	0.735481
		-8.4652	-0.33601	-8.49373	-0.178484	-8.47078	-0.06629	-8.44713	0.06865	-8.46886	0.2142	-8.45653	0.33152	-8.49406	0.470064	-8.4901	0.587915	-8.52647	0.735462
		-8.43163	-0.33609	-8.46047	-0.178489	-8.43733	-0.0663	-8.41383	0.06863	-8.43556	0.21426	-8.42317	0.3315	-8.46053	0.470077	-8.45677	0.587901	-8.49327	0.73544
		-8.39812	-0.3362	-8.42717	-0.178496	-8.40392	-0.06631	-8.38057	0.06861	-8.4023	0.21428	-8.38988	0.33149	-8.42699	0.470088	-8.42342	0.587887	-8.46004	0.735416
		-8.36464	-0.33633	-8.39378	-0.178502	-8.37041	-0.06632	-8.34724	0.06859	-8.36897	0.21427	-8.35649	0.33148	-8.39348	0.470075	-8.39003	0.587875	-8.42677	0.735391
		-8.33119	-0.33648	-8.36046	-0.178511	-8.33696	-0.06633	-8.31395	0.06857	-8.33565	0.21425	-8.32314	0.33146	-8.36003	0.470091	-8.35671	0.587865	-8.39348	0.735365
		-8.29781	-0.33663	-8.32716	-0.178524	-8.30351	-0.06634	-8.28059	0.06855	-8.30245	0.2142	-8.28981	0.33144	-8.32661	0.470074	-8.32332	0.587859	-8.36025	0.735338
		-8.26439	-0.33676	-8.29393	-0.178547	-8.27007	-0.06636	-8.24724	0.06853	-8.2693	0.21413	-8.25649	0.33142	-8.29317	0.470021	-8.28996	0.587856	-8.32698	0.735307
		-8.23085	-0.33689	-8.26067	-0.178581	-8.23665	-0.06637	-8.21391	0.06851	-8.23604	0.21402	-8.2231	0.3314	-8.25969	0.469947	-8.25658	0.587856	-8.29369	0.735272
		-8.19746	-0.337	-8.22731	-0.178623	-8.2032	-0.06639	-8.18056	0.0685	-8.20281	0.21389	-8.1898	0.33137	-8.22633	0.469838	-8.22325	0.587853	-8.26039	0.735235
		-8.16402	-0.33712	-8.19408	-0.178667	-8.16975	-0.06641	-8.14723	0.06848	-8.16963	0.21375	-8.15642	0.33134	-8.19295	0.469699	-8.18993	0.587844	-8.2271	0.735199
		-8.13063	-0.33725	-8.1609	-0.178709	-8.13625	-0.06643	-8.114	0.06846	-8.1364	0.21359	-8.12309	0.33131	-8.1595	0.469625	-8.15663	0.58783	-8.19383	0.735163
		-8.09721	-0.3374	-8.12767	-0.178742	-8.10283	-0.06645	-8.08064	0.06845	-8.1032	0.21339	-8.08971	0.33127	-8.12605	0.46954	-8.12331	0.587812	-8.16051	0.735124
		-8.06374	-0.33755	-8.09447	-0.178766	-8.06941	-0.06647	-8.04732	0.06843	-8.06999	0.21317	-8.05641	0.33124	-8.09267	0.469408	-8.08995	0.587792	-8.12721	0.735086
		-8.03017	-0.3377	-8.06123	-0.178784	-8.03597	-0.06648	-8.01399	0.06841	-8.03673	0.21293	-8.023	0.33121	-8.05925	0.469233	-8.05663	0.58777	-8.09395	0.735051
		-7.99663	-0.33784	-8.02791	-0.178798	-8.00255	-0.0665	-7.98067	0.06839	-8.00353	0.2127	-7.98961	0.33119	-8.02586	0.469047	-8.0233	0.587746	-8.06065	0.735026
		-7.96312	-0.33799	-7.99452	-0.17881	-7.96901	-0.06651	-7.94734	0.06837	-7.97029	0.2125	-7.95631	0.33116	-7.99248	0.468978	-7.98998	0.587723	-8.02739	0.735008
		-7.92958	-0.33812	-7.96114	-0.178825	-7.93556	-0.06652	-7.91405	0.06834	-7.93712	0.21232	-7.92299	0.33112	-7.95903	0.4689	-7.95665	0.587701	-7.99413	0.734998
		-7.89607	-0.33824	-7.92787	-0.178846	-7.90208	-0.06653	-7.88066	0.06832	-7.90382	0.21216	-7.88963	0.33109	-7.92561	0.468918	-7.92336	0.587683	-7.9608	0.73499
		-7.86256	-0.33833	-7.89467	-0.178879	-7.86858	-0.06654	-7.8474	0.0683	-7.8705	0.21203	-7.85631	0.33105	-7.89223	0.46895	-7.89003	0.587666	-7.92745	0.734978
		-7.82903	-0.33841	-7.86144	-0.178921	-7.83507	-0.06655	-7.81407	0.06828	-7.83717	0.21191	-7.82301	0.33101	-7.85875	0.468997	-7.85667	0.58765	-7.89412	0.734957
		-7.79552	-0.33847	-7.8282	-0.178969	-7.80162	-0.06655	-7.78069	0.06827	-7.80382	0.21181	-7.78972	0.33098	-7.82533	0.469052	-7.82335	0.587634	-7.86076	0.734921
		-7.76201	-0.33853	-7.795	-0.179018	-7.76814	-0.06656	-7.74736	0.06826	-7.77052	0.2117	-7.75646	0.33094	-7.79192	0.469105	-7.78996	0.587617	-7.82741	0.734871
		-7.7285	-0.33859	-7.76177	-0.179068	-7.73467	-0.06656	-7.71404	0.06825	-7.7372	0.21157	-7.72316	0.33091	-7.75847	0.469157	-7.75661	0.587601	-7.79408	0.734807
		-7.69496	-0.33866	-7.72859	-0.179118	-7.70116	-0.06657	-7.68068	0.06824	-7.70393	0.21143	-7.68984	0.33088	-7.72499	0.469214	-7.72325	0.587584	-7.7607	0.734737
		-7.66145	-0.33873	-7.69539	-0.179168	-7.66771	-0.06658	-7.64739	0.06822	-7.67067	0.21129	-7.65654	0.33085	-7.69157	0.469283	-7.68993	0.587569	-7.72734	0.734665
		-7.62801	-0.33881	-7.66219	-0.179217	-7.63417	-0.0666	-7.61406	0.06821	-7.63744	0.21117	-7.62322	0.33082	-7.65816	0.469358	-7.65657	0.587557	-7.69405	0.734597
		-7.59447	-0.33889	-7.62898	-0.179264	-7.60069	-0.06662	-7.5807	0.06818	-7.6042	0.21106	-7.58989	0.33079	-7.62477	0.469438	-7.62328	0.587548	-7.66063	0.734538
		-7.5609	-0.33898	-7.59581	-0.179309	-7.56719	-0.06664	-7.54741	0.06815	-7.571	0.21096	-7.55656	0.33076	-7.59132	0.469519	-7.59001	0.58754	-7.62727	0.734489
		-7.52736	-0.33908	-7.56258	-0.179349	-7.53368	-0.06667	-7.51405	0.06811	-7.53767	0.21087	-7.52327	0.33073	-7.55785	0.469598	-7.55666	0.587535	-7.59392	0.73445
		-7.49376	-0.33917	-7.52934	-0.179385	-7.50023	-0.06669	-7.48073	0.06807	-7.50435	0.21079	-7.48998	0.33071	-7.52437	0.469665	-7.52333	0.587533	-7.5605	0.734417
		-7.46022	-0.33931	-7.49611	-0.179419	-7.46678	-0.06671	-7.4474	0.06804	-7.47102	0.21071	-7.45668	0.33068	-7.49086	0.469715	-7.49007	0.58753	-7.52715	0.734388
		-7.42665	-0.33939	-7.46291	-0.179448	-7.4333	-0.06673	-7.41414	0.068	-7.43773	0.21063	-7.42336	0.33066	-7.45738	0.469752	-7.4568	0.587525	-7.49373	0.734363
		-7.39314	-0.33947	-7.42967	-0.179475	-7.39977	-0.06675	-7.38078	0.06797	-7.40437	0.21056	-7.39006	0.33064	-7.42391	0.469781	-7.42348	0.587515	-7.46037	0.734343
		-7.3597	-0.33955	-7.39647	-0.179499	-7.36629	-0.06676	-7.34752	0.06793	-7.37105	0.21051	-7.35677	0.33061	-7.39049	0.469798	-7.39021	0.587502	-7.42693	0.734329
		-7.32616	-0.33961	-7.36321	-0.179522	-7.33278	-0.06677	-7.31419	0.0679	-7.33769	0.21047	-7.32338	0.33059	-7.35704	0.469801	-7.35692	0.587488	-7.39363	0.734322
		-7.29265	-0.3397	-7.32997	-0.179544	-7.29927	-0.06679	-7.2809	0.06787	-7.3044	0.21047	-7.29005	0.33056	-7.32362	0.469793	-7.32359	0.587474	-7.36021	0.734324
		-7.2592	-0.33981	-7.2968	-0.179566	-7.26573	-0.0668	-7.24754	0.06783	-7.27107	0.21049	-7.25679	0.33053	-7.29018	0.469772	-7.29027	0.58746	-7.32683	0.734331
		-7.22566	-0.33992	-7.2636	-0.17959	-7.23225	-0.06682	-7.21425	0.0678	-7.23766	0.21052	-7.22347	0.3305	-7.25676	0.469735	-7.25697	0.587446	-7.29341	0.734343
		-7.19212	-0.33991	-7.23039	-0.179617	-7.19875	-0.06684	-7.18092	0.06776	-7.20427	0.21054	-7.19011	0.33048	-7.22325	0.469679	-7.22365	0.587432	-7.26003	0.734358
		-7.15855	-0.33986	-7.19713	-0.179647	-7.16527	-0.06686	-7.14763	0.06774	-7.17094	0.21055	-7.15678	0.33045	-7.18984	0.469615	-7.19032	0.587417	-7.22658	0.734376
		-7.12502	-0.33979	-7.16396	-0.179681	-7.13176	-0.06688	-7.11433	0.06771	-7.1375	0.21054	-7.1234	0.33042	-7.15642	0.469559	-7.15706	0.587404	-7.19319	0.734397
		-7.09139	-0.33972	-7.13075	-0.179716	-7.09831	-0.0669	-7.08101	0.0677	-7.10411	0.2105	-7.0901	0.3304	-7.123	0.469519	-7.1238	0.587392	-7.15978	0.734419
		-7.05785	-0.33965	-7.09758	-0.179752	-7.06484	-0.06692	-7.04762	0.06768	-7.07079	0.21044	-7.05672	0.33037	-7.08962	0.469495	-7.09053	0.587384	-7.12633	0.734439
		-7.02425	-0.33959	-7.06435	-0.179789	-7.0313	-0.06693	-7.01415	0.06767	-7.03746	0.21036	-7.02339	0.33034	-7.05623	0.469492	-7.05721	0.58738	-7.09291	0.734461
		-6.99074	-0.33954	-7.03111	-0.179822	-6.99785	-0.06694	-6.98079	0.06766	-7.00411	0.21026	-6.99004	0.33031	-7.02278	0.469512	-7.02388	0.587379	-7.05946	0.734487
		-6.95717	-0.33951	-6.99797	-0.179848	-6.96437	-0.06694	-6.9475	0.06764	-6.97072	0.21017	-6.95677	0.33028	-6.98933	0.469557	-6.99056	0.58738	-7.02605	0.734517
		-6.9236	-0.33949	-6.96477	-0.179863	-6.93086	-0.06694	-6.91414	0.06761	-6.93739	0.21008	-6.92342	0.33025	-6.95586	0.469615	-6.95723	0.587382	-6.9926	0.734549
		-6.89009	-0.3395	-6.9315	-0.179871	-6.89729	-0.06694	-6.88088	0.06759	-6.90401	0.21001	-6.89012	0.33022	-6.92247	0.469678	-6.92397	0.587382	-6.95912	0.734579
		-6.85649	-0.33953	-6.89833	-0.179877	-6.86379	-0.06694	-6.84758	0.06756	-6.87065	0.20994	-6.8568	0.33018	-6.88905	0.469742	-6.8907	0.587377	-6.92564	0.734608
		-6.82277	-0.33956	-6.86504	-0.179884	-6.83025	-0.06694	-6.81422	0.06754	-6.8373	0.20987	-6.82347	0.33015	-6.85555	0.469806	-6.85744	0.587369	-6.8922	0.734635
		-6.78911	-0.33959	-6.83177	-0.179897	-6.79677	-0.06696	-6.78093	0.06753	-6.80382	0.20981	-6.79018	0.33011	-6.82207	0.469865	-6.82408	0.587356	-6.85878	0.734663
		-6.75551	-0.33957	-6.79854	-0.179917	-6.76329	-0.06698	-6.7476	0.06752	-6.7704	0.20983	-6.75691	0.33009	-6.78859	0.469913	-6.79063	0.587341	-6.82536	0.734692
		-6.72197	-0.33964	-6.76534	-0.179944	-6.72984	-0.067	-6.71431	0.06751	-6.73702	0.20982	-6.72356	0.33006	-6.75511	0.469941	-6.7574	0.587326	-6.79192	0.734723
		-6.68831	-0.33973	-6.73207	-0.179977	-6.69643	-0.06701	-6.68083	0.0675	-6.70357	0.20978	-6.69026	0.33004	-6.72167	0.469952	-6.72411	0.587311	-6.75847	0.734757
		-6.65474	-0.33985	-6.69875	-0.180012	-6.66295	-0.06703	-6.64739	0.06749	-6.67012	0.20974	-6.65688	0.33002	-6.68825	0.469943	-6.69078	0.587298	-6.72499	0.734792
		-6.62117	-0.33997	-6.66548	-0.180044	-6.6295	-0.06705	-6.61406	0.06747	-6.63664	0.20969	-6.62352	0.33	-6.65489	0.469917	-6.65749	0.587287	-6.69154	0.734826
		-6.58754	-0.34011	-6.63222	-0.180071	-6.59602	-0.06707	-6.58073	0.06746	-6.60317	0.20963	-6.5902	0.32998	-6.62138	0.469873	-6.62416	0.587276	-6.6581	0.734861
		-6.55391	-0.34027	-6.59898	-0.180089	-6.56258	-0.06709	-6.54741	0.06744	-6.56972	0.20955	-6.55684	0.32996	-6.58794	0.469815	-6.59084	0.587262	-6.62462	0.734899
		-6.52028	-0.34045	-6.56575	-0.1801	-6.52907	-0.06712	-6.51411	0.06742	-6.5363	0.20947	-6.52348	0.32994	-6.55446	0.469739	-6.55751	0.587245	-6.59117	0.734935
		-6.48668	-0.34063	-6.53249	-0.180101	-6.49565	-0.06714	-6.48076	0.0674	-6.50279	0.20937	-6.4901	0.32991	-6.52104	0.469651	-6.52422	0.587225	-6.55776	0.73497
		-6.45308	-0.3408	-6.49922	-0.180099	-6.46224	-0.06717	-6.4474	0.06738	-6.46935	0.20929	-6.45683	0.32989	-6.48756	0.469559	-6.49089	0.587203	-6.52431	0.735004
		-6.41951	-0.34098	-6.46593	-0.180099	-6.42885	-0.0672	-6.41408	0.06736	-6.43596	0.20921	-6.42351	0.32986	-6.45418	0.469476	-6.4576	0.587179	-6.49083	0.735042
		-6.38594	-0.34115	-6.43269	-0.180095	-6.39546	-0.06723	-6.38072	0.06734	-6.4026	0.20914	-6.39021	0.32984	-6.42082	0.469403	-6.42433	0.587153	-6.45738	0.735085
		-6.35237	-0.34131	-6.3994	-0.18009	-6.36195	-0.06725	-6.34737	0.06732	-6.36919	0.20909	-6.35689	0.32982	-6.38747	0.469334	-6.39104	0.587127	-6.42391	0.735132
		-6.3188	-0.34144	-6.36614	-0.180083	-6.32857	-0.06727	-6.31401	0.0673	-6.33577	0.20905	-6.32353	0.32979	-6.35408	0.469267	-6.35774	0.587102	-6.3904	0.73518
		-6.2852	-0.34152	-6.33284	-0.180075	-6.29515	-0.06729	-6.28069	0.06728	-6.30226	0.20901	-6.29018	0.32977	-6.32063	0.469203	-6.32445	0.587081	-6.35695	0.735226
		-6.25166	-0.34156	-6.29948	-0.180066	-6.26167	-0.0673	-6.24739	0.06726	-6.26881	0.20897	-6.25676	0.32976	-6.28722	0.469143	-6.29112	0.587063	-6.3235	0.735269
		-6.21806	-0.34157	-6.26613	-0.180057	-6.2282	-0.06731	-6.21407	0.06724	-6.23525	0.20891	-6.22337	0.32975	-6.25377	0.469081	-6.25783	0.587046	-6.29005	0.735309
		-6.18443	-0.34157	-6.23283	-0.18005	-6.19469	-0.06732	-6.18074	0.06722	-6.2018	0.20884	-6.19005	0.32974	-6.22047	0.46901	-6.22453	0.587029	-6.25658	0.735343
		-6.15077	-0.34157	-6.19954	-0.180041	-6.16124	-0.06732	-6.14745	0.06719	-6.16835	0.20877	-6.15666	0.32973	-6.18712	0.468934	-6.19124	0.58701	-6.22313	0.735373
		-6.11714	-0.34157	-6.16625	-0.180033	-6.12782	-0.06733	-6.11412	0.06717	-6.13496	0.20868	-6.12328	0.32973	-6.15376	0.468869	-6.15791	0.586987	-6.18965	0.735401
		-6.08348	-0.34156	-6.13292	-0.180023	-6.09441	-0.06735	-6.08077	0.06714	-6.10149	0.20859	-6.08989	0.32972	-6.12041	0.468823	-6.12462	0.586961	-6.15614	0.73543
		-6.04991	-0.34157	-6.09956	-0.180013	-6.06099	-0.06737	-6.04744	0.06712	-6.06801	0.2085	-6.0565	0.32971	-6.08702	0.468792	-6.09129	0.58693	-6.12273	0.735465
		-6.01637	-0.34162	-6.06624	-0.180002	-6.02751	-0.06737	-6.01415	0.06709	-6.0345	0.20843	-6.02315	0.3297	-6.05367	0.468756	-6.05791	0.586894	-6.08925	0.735505
		-5.98283	-0.34168	-6.03285	-0.179992	-5.9941	-0.06737	-5.98082	0.06706	-6.00099	0.20837	-5.98979	0.32969	-6.02034	0.468709	-6.02452	0.586855	-6.05583	0.735549
		-5.94914	-0.34175	-5.9995	-0.179986	-5.96068	-0.06737	-5.94753	0.06703	-5.96748	0.20833	-5.95647	0.32968	-5.98686	0.468646	-5.9912	0.586816	-6.02235	0.735594
		-5.91548	-0.34178	-5.96617	-0.179983	-5.9272	-0.06738	-5.91423	0.06701	-5.93398	0.20828	-5.92308	0.32967	-5.95342	0.468574	-5.95787	0.586777	-5.98891	0.73564
		-5.88185	-0.3418	-5.93279	-0.179981	-5.89372	-0.06741	-5.88094	0.06698	-5.90038	0.20824	-5.88973	0.32966	-5.92012	0.468488	-5.92458	0.586739	-5.95546	0.735682
		-5.84825	-0.34183	-5.89946	-0.179979	-5.86031	-0.06744	-5.84758	0.06696	-5.86668	0.2082	-5.85628	0.32965	-5.88683	0.46839	-5.89131	0.586702	-5.92201	0.735718
		-5.81462	-0.34189	-5.8661	-0.179977	-5.82689	-0.06747	-5.81426	0.06695	-5.83315	0.20815	-5.82286	0.32963	-5.85356	0.468291	-5.85808	0.586665	-5.88857	0.735743
		-5.78102	-0.34198	-5.83281	-0.179974	-5.79347	-0.0675	-5.78093	0.06693	-5.79967	0.2081	-5.78944	0.32962	-5.82033	0.468204	-5.82475	0.586631	-5.85509	0.735761
		-5.74745	-0.34207	-5.79936	-0.179965	-5.76006	-0.06754	-5.74764	0.06692	-5.76619	0.20803	-5.75606	0.32959	-5.787	0.468131	-5.79146	0.586598	-5.82149	0.735773
		-5.71379	-0.34216	-5.76601	-0.179956	-5.72667	-0.06757	-5.71428	0.06692	-5.73277	0.20797	-5.72267	0.32958	-5.75371	0.46806	-5.7581	0.586567	-5.78813	0.735781
		-5.68022	-0.34227	-5.73259	-0.179948	-5.69322	-0.06759	-5.68095	0.06691	-5.69923	0.2079	-5.68929	0.32956	-5.72044	0.467979	-5.72481	0.586538	-5.75465	0.735785
		-5.64662	-0.34241	-5.6992	-0.179947	-5.65984	-0.06761	-5.6476	0.06691	-5.66567	0.20784	-5.6559	0.32954	-5.68715	0.467899	-5.69154	0.586508	-5.72121	0.735785
		-5.61302	-0.34257	-5.66588	-0.179945	-5.62636	-0.06762	-5.61421	0.0669	-5.6321	0.20779	-5.62248	0.32952	-5.65382	0.467831	-5.65825	0.586473	-5.68782	0.735781
		-5.57939	-0.34274	-5.63246	-0.179947	-5.59297	-0.06763	-5.5808	0.0669	-5.59847	0.20773	-5.58907	0.3295	-5.62056	0.467783	-5.62492	0.586433	-5.65437	0.735776
		-5.54573	-0.34292	-5.59911	-0.179949	-5.55959	-0.06763	-5.54744	0.06689	-5.5649	0.20767	-5.55565	0.32948	-5.58727	0.467748	-5.59157	0.586388	-5.62096	0.735771
		-5.51204	-0.34311	-5.56575	-0.179951	-5.52614	-0.06764	-5.51411	0.06689	-5.5313	0.20759	-5.52229	0.32946	-5.55403	0.46772	-5.55827	0.586339	-5.58754	0.735767
		-5.47853	-0.34331	-5.53236	-0.179952	-5.49275	-0.06765	-5.48067	0.06688	-5.49776	0.20752	-5.48891	0.32944	-5.52074	0.467698	-5.52501	0.586287	-5.55412	0.735765
		-5.44496	-0.34352	-5.49904	-0.179953	-5.45931	-0.06765	-5.44731	0.06686	-5.46416	0.20746	-5.45552	0.32943	-5.48747	0.46768	-5.49175	0.586237	-5.52068	0.735765
		-5.41148	-0.34372	-5.46568	-0.179951	-5.42592	-0.06763	-5.41393	0.06685	-5.43062	0.20739	-5.4221	0.32941	-5.45418	0.46766	-5.45848	0.586192	-5.48726	0.735768
		-5.37801	-0.3439	-5.4323	-0.179946	-5.39247	-0.06761	-5.38054	0.06682	-5.39705	0.20733	-5.38872	0.32941	-5.42091	0.467627	-5.42519	0.586157	-5.45387	0.735773
		-5.3445	-0.34403	-5.39894	-0.17994	-5.35902	-0.0676	-5.34718	0.06679	-5.36345	0.20728	-5.35521	0.3294	-5.38768	0.467573	-5.39186	0.586126	-5.42049	0.73578
		-5.31096	-0.34411	-5.36549	-0.179928	-5.32561	-0.0676	-5.31383	0.06676	-5.32988	0.20723	-5.32176	0.32941	-5.35445	0.467512	-5.35851	0.586099	-5.3871	0.735785
		-5.27733	-0.34412	-5.33211	-0.179915	-5.29216	-0.06761	-5.28044	0.06674	-5.29628	0.20717	-5.28828	0.32941	-5.32118	0.467453	-5.32509	0.586073	-5.35368	0.735793
		-5.24379	-0.34408	-5.29869	-0.1799	-5.25865	-0.06761	-5.24712	0.06671	-5.26262	0.20711	-5.25484	0.32942	-5.28795	0.467403	-5.29179	0.586047	-5.3203	0.735805
		-5.21022	-0.34401	-5.26527	-0.179883	-5.22527	-0.06762	-5.21382	0.06669	-5.22902	0.207	-5.22148	0.32941	-5.25465	0.467338	-5.2585	0.586019	-5.28691	0.735823
		-5.17665	-0.34394	-5.23186	-0.179866	-5.19185	-0.06762	-5.18041	0.06668	-5.19545	0.20679	-5.18803	0.3294	-5.22133	0.467265	-5.22514	0.585988	-5.25353	0.735844
		-5.14302	-0.34389	-5.19844	-0.179848	-5.15849	-0.06763	-5.14702	0.06667	-5.16176	0.2067	-5.15459	0.32939	-5.18803	0.46719	-5.19182	0.585953	-5.22014	0.735866
		-5.10945	-0.34387	-5.16502	-0.179831	-5.12511	-0.06764	-5.1136	0.06666	-5.12813	0.20654	-5.12114	0.32938	-5.15477	0.467095	-5.15855	0.585919	-5.18672	0.735871
		-5.07588	-0.34389	-5.13158	-0.179815	-5.09172	-0.06765	-5.08022	0.06665	-5.09447	0.20642	-5.08769	0.32937	-5.12151	0.466979	-5.12526	0.585888	-5.15331	0.735886
		-5.04237	-0.34394	-5.0981	-0.179802	-5.05837	-0.06767	-5.04683	0.06663	-5.06084	0.20636	-5.05422	0.32936	-5.08827	0.466849	-5.09193	0.585863	-5.11992	0.735893
		-5.00884	-0.34404	-5.06471	-0.179793	-5.02495	-0.06768	-5.01344	0.06661	-5.02721	0.20631	-5.02077	0.32936	-5.05501	0.466718	-5.05861	0.585842	-5.08656	0.735891
		-4.9753	-0.34416	-5.03127	-0.179785	-4.99156	-0.06769	-4.98	0.06659	-4.99352	0.20623	-4.98735	0.32936	-5.02181	0.466596	-5.02531	0.585823	-5.05321	0.735879
		-4.94173	-0.34431	-4.99776	-0.179781	-4.95818	-0.06769	-4.94658	0.06658	-4.95995	0.20619	-4.95393	0.32936	-4.98866	0.466492	-4.99199	0.585805	-5.01991	0.735862
		-4.90819	-0.34439	-4.96434	-0.179778	-4.92473	-0.06768	-4.91313	0.06656	-4.92632	0.20614	-4.92049	0.32935	-4.95549	0.466403	-4.95866	0.585788	-4.98659	0.735835
		-4.87465	-0.34444	-4.93089	-0.179776	-4.89125	-0.06768	-4.87972	0.06654	-4.89275	0.20608	-4.88707	0.32935	-4.92229	0.466323	-4.92531	0.585772	-4.95317	0.735802
		-4.84102	-0.34448	-4.89751	-0.179775	-4.85786	-0.06767	-4.84633	0.06653	-4.85909	0.20606	-4.85362	0.32934	-4.88899	0.466242	-4.89195	0.585755	-4.91982	0.735767
		-4.80748	-0.34452	-4.86409	-0.179772	-4.82445	-0.06767	-4.81291	0.06653	-4.82549	0.20602	-4.82018	0.32933	-4.8557	0.466158	-4.85863	0.585738	-4.88646	0.73573
		-4.77394	-0.34458	-4.83064	-0.179769	-4.791	-0.06768	-4.77943	0.06653	-4.79179	0.20601	-4.78682	0.32933	-4.82243	0.466067	-4.8253	0.585722	-4.8531	0.735689
		-4.74037	-0.34465	-4.79723	-0.179767	-4.75758	-0.06768	-4.74599	0.06653	-4.7581	0.20607	-4.75337	0.32932	-4.78923	0.46597	-4.79195	0.585705	-4.81972	0.735643
		-4.70683	-0.34476	-4.76384	-0.179764	-4.72417	-0.06768	-4.71257	0.06652	-4.72444	0.20612	-4.71996	0.32931	-4.75603	0.465868	-4.75859	0.585686	-4.78627	0.735594
		-4.67329	-0.34491	-4.73036	-0.179759	-4.69081	-0.06768	-4.67912	0.0665	-4.69066	0.20618	-4.68651	0.3293	-4.72286	0.465772	-4.7253	0.585669	-4.75285	0.73555
		-4.63966	-0.34512	-4.69704	-0.179749	-4.6574	-0.06769	-4.64568	0.06649	-4.65694	0.20624	-4.65303	0.3293	-4.68968	0.465667	-4.69194	0.585656	-4.71941	0.735514
		-4.60603	-0.34536	-4.66365	-0.179737	-4.62386	-0.06769	-4.6122	0.06647	-4.62328	0.20629	-4.61952	0.32929	-4.65651	0.465581	-4.65862	0.585645	-4.68599	0.735485
		-4.5725	-0.34563	-4.63026	-0.179723	-4.59041	-0.0677	-4.57884	0.06645	-4.58958	0.20632	-4.58604	0.32929	-4.62334	0.465515	-4.62523	0.585633	-4.6526	0.735461
		-4.53902	-0.34591	-4.59682	-0.179709	-4.55702	-0.06771	-4.54546	0.06644	-4.55589	0.20632	-4.55254	0.32928	-4.59013	0.465456	-4.5919	0.585619	-4.61925	0.735441
		-4.50548	-0.3462	-4.56337	-0.179694	-4.52364	-0.06774	-4.51204	0.06644	-4.52217	0.20629	-4.51909	0.32928	-4.55696	0.465389	-4.55855	0.585605	-4.58595	0.735425
		-4.47203	-0.34645	-4.52983	-0.179679	-4.49025	-0.06778	-4.47853	0.06645	-4.48845	0.20624	-4.48567	0.32927	-4.52382	0.4653	-4.52513	0.585602	-4.55263	0.73541
		-4.43865	-0.34665	-4.49641	-0.179665	-4.45683	-0.06782	-4.44511	0.06646	-4.45476	0.20618	-4.45219	0.32926	-4.49068	0.465193	-4.49175	0.585595	-4.51927	0.735391
		-4.40514	-0.34679	-4.463	-0.179654	-4.42348	-0.06786	-4.41167	0.06647	-4.42104	0.20612	-4.41872	0.32925	-4.45744	0.465072	-4.45836	0.585589	-4.48583	0.735365
		-4.3716	-0.34686	-4.42952	-0.179647	-4.39003	-0.06791	-4.37816	0.06648	-4.38734	0.20606	-4.38524	0.32924	-4.42427	0.46495	-4.42488	0.585609	-4.45244	0.735333
		-4.33809	-0.34687	-4.3961	-0.179644	-4.35667	-0.06795	-4.34462	0.06648	-4.35368	0.20598	-4.35176	0.32923	-4.39113	0.464835	-4.39153	0.585602	-4.41905	0.735296
		-4.30452	-0.34683	-4.36269	-0.179643	-4.32326	-0.06799	-4.31114	0.06648	-4.31999	0.2059	-4.31831	0.32923	-4.35796	0.464734	-4.35814	0.585559	-4.38573	0.735253
		-4.27104	-0.34679	-4.32927	-0.179643	-4.28987	-0.06803	-4.27773	0.06647	-4.28627	0.20584	-4.28487	0.32922	-4.32475	0.464651	-4.32478	0.585504	-4.3524	0.735206
		-4.23753	-0.34675	-4.29582	-0.179645	-4.25649	-0.06805	-4.24428	0.06646	-4.25255	0.20581	-4.25136	0.32922	-4.29158	0.46458	-4.29137	0.585491	-4.31908	0.735154
		-4.20403	-0.34675	-4.2625	-0.179648	-4.22319	-0.06808	-4.21077	0.06645	-4.21883	0.2058	-4.21791	0.32922	-4.25829	0.464522	-4.25801	0.585512	-4.28572	0.735102
		-4.17055	-0.34677	-4.22905	-0.179653	-4.18984	-0.06811	-4.17729	0.06644	-4.18514	0.20581	-4.18446	0.32922	-4.22496	0.464474	-4.22469	0.585496	-4.2523	0.735049
		-4.13698	-0.34683	-4.19569	-0.179657	-4.15651	-0.06813	-4.14381	0.06643	-4.15151	0.20582	-4.15099	0.32921	-4.1917	0.464427	-4.19127	0.585481	-4.21889	0.734988
		-4.10347	-0.34692	-4.16225	-0.17966	-4.12315	-0.06815	-4.11034	0.06642	-4.1176	0.20584	-4.11751	0.32921	-4.15846	0.464365	-4.15794	0.585453	-4.1855	0.734919
		-4.06996	-0.34706	-4.12883	-0.179662	-4.08983	-0.06818	-4.07689	0.06642	-4.08373	0.20588	-4.08412	0.32921	-4.12526	0.464293	-4.12459	0.585407	-4.15208	0.734843
		-4.03639	-0.34722	-4.09538	-0.179663	-4.05644	-0.0682	-4.04344	0.06642	-4.05	0.20592	-4.05064	0.32921	-4.092	0.464215	-4.09117	0.585351	-4.11873	0.734762
		-4.00295	-0.34739	-4.062	-0.179663	-4.02312	-0.06823	-4.00993	0.06644	-4.01631	0.20593	-4.01726	0.3292	-4.0587	0.464151	-4.05776	0.585307	-4.08531	0.734681
		-3.96947	-0.34757	-4.02858	-0.179666	-3.98973	-0.06825	-3.97643	0.06646	-3.98256	0.2059	-3.98378	0.3292	-4.0255	0.464094	-4.02437	0.585234	-4.05193	0.734602
		-3.93599	-0.34774	-3.99516	-0.17967	-3.95638	-0.06827	-3.94292	0.06648	-3.94884	0.20584	-3.95027	0.32919	-3.99223	0.464041	-3.99095	0.585198	-4.01857	0.734529
		-3.90251	-0.34792	-3.96178	-0.179675	-3.92302	-0.0683	-3.90941	0.06648	-3.91509	0.20575	-3.91682	0.32918	-3.95903	0.46398	-3.9575	0.585177	-3.98515	0.734465
		-3.86903	-0.34809	-3.92836	-0.179679	-3.88963	-0.06833	-3.87593	0.06648	-3.88139	0.20565	-3.88344	0.32917	-3.92577	0.463912	-3.92409	0.585163	-3.9518	0.734409
		-3.83556	-0.34825	-3.895	-0.179683	-3.85625	-0.06836	-3.84245	0.06648	-3.84776	0.20556	-3.85002	0.32915	-3.8925	0.46384	-3.89064	0.585155	-3.91844	0.73436
		-3.80208	-0.34841	-3.86159	-0.179686	-3.82295	-0.06841	-3.80891	0.06648	-3.8141	0.20547	-3.81664	0.32913	-3.85924	0.463775	-3.85722	0.585154	-3.88503	0.734313
		-3.7686	-0.34855	-3.8282	-0.179687	-3.78963	-0.06845	-3.77535	0.06648	-3.78038	0.20539	-3.78316	0.3291	-3.82594	0.463723	-3.82378	0.58516	-3.85161	0.734266
		-3.73515	-0.3487	-3.79479	-0.179686	-3.75627	-0.0685	-3.74184	0.06648	-3.74669	0.20534	-3.74977	0.32908	-3.79268	0.46368	-3.79039	0.585167	-3.81825	0.734218
		-3.70174	-0.34882	-3.76137	-0.179684	-3.72298	-0.06855	-3.70836	0.06647	-3.71294	0.20533	-3.71635	0.32906	-3.75935	0.46366	-3.757	0.58517	-3.7849	0.734164
		-3.66835	-0.34891	-3.72795	-0.179681	-3.68965	-0.0686	-3.67488	0.06647	-3.67922	0.20534	-3.683	0.32903	-3.72606	0.463644	-3.72362	0.58517	-3.75145	0.734111
		-3.63493	-0.34896	-3.69457	-0.179678	-3.65636	-0.06864	-3.64134	0.06646	-3.64549	0.20536	-3.64958	0.329	-3.69261	0.463614	-3.6902	0.585166	-3.71803	0.734062
		-3.60149	-0.34897	-3.66115	-0.179674	-3.62297	-0.06869	-3.60783	0.06645	-3.61174	0.20538	-3.61623	0.32897	-3.65929	0.463588	-3.65678	0.58516	-3.68471	0.734022
		-3.56801	-0.34896	-3.62779	-0.179671	-3.58971	-0.06873	-3.5743	0.06644	-3.57799	0.20537	-3.58284	0.32895	-3.62599	0.463564	-3.6234	0.585151	-3.65138	0.733989
		-3.53444	-0.34893	-3.59444	-0.17967	-3.55638	-0.06877	-3.54079	0.06643	-3.5443	0.20533	-3.54945	0.32892	-3.59267	0.463539	-3.58992	0.585137	-3.61803	0.73396
		-3.50093	-0.3489	-3.56099	-0.17967	-3.52309	-0.06881	-3.50731	0.06643	-3.51057	0.20526	-3.51607	0.32889	-3.55931	0.463515	-3.55647	0.585122	-3.58464	0.733928
		-3.46748	-0.34892	-3.52757	-0.179671	-3.48982	-0.06886	-3.4738	0.06642	-3.47685	0.20515	-3.48265	0.32886	-3.52596	0.463471	-3.52303	0.585106	-3.55129	0.733893
		-3.43401	-0.349	-3.49416	-0.179675	-3.45659	-0.06891	-3.44026	0.06641	-3.44319	0.20501	-3.44923	0.32884	-3.49263	0.463433	-3.48961	0.585091	-3.5179	0.733856
		-3.40056	-0.34913	-3.46077	-0.17968	-3.42333	-0.06895	-3.40678	0.06641	-3.40959	0.20486	-3.41582	0.32882	-3.45927	0.463393	-3.45619	0.585082	-3.48454	0.733814
		-3.36714	-0.3493	-3.42732	-0.179694	-3.39009	-0.06899	-3.37337	0.0664	-3.37587	0.20472	-3.38243	0.3288	-3.42601	0.463314	-3.42278	0.585078	-3.45119	0.733767
		-3.33366	-0.34948	-3.39391	-0.179705	-3.35683	-0.06901	-3.33989	0.0664	-3.34218	0.20459	-3.34901	0.32878	-3.39262	0.46325	-3.38939	0.585077	-3.41783	0.733716
		-3.30028	-0.34968	-3.36046	-0.179717	-3.32359	-0.06903	-3.30647	0.06639	-3.30855	0.20446	-3.31557	0.32876	-3.35924	0.463152	-3.35597	0.585072	-3.38451	0.733669
		-3.26683	-0.34987	-3.32707	-0.179736	-3.29027	-0.06905	-3.27297	0.06638	-3.27486	0.20435	-3.28212	0.32873	-3.32588	0.463109	-3.32259	0.585062	-3.35112	0.733629
		-3.23335	-0.35004	-3.29363	-0.179745	-3.25688	-0.06908	-3.23949	0.06636	-3.24123	0.20423	-3.24876	0.32871	-3.29253	0.463033	-3.28911	0.585047	-3.31773	0.733593
		-3.19988	-0.35017	-3.26027	-0.179753	-3.22344	-0.06911	-3.20595	0.06635	-3.20754	0.20412	-3.21538	0.32867	-3.25911	0.463041	-3.25575	0.585031	-3.28438	0.733559
		-3.1664	-0.35029	-3.22682	-0.179759	-3.19014	-0.06914	-3.17244	0.06635	-3.17394	0.20401	-3.18199	0.32863	-3.22569	0.463059	-3.2224	0.58501	-3.25102	0.733527
		-3.13289	-0.35042	-3.19344	-0.17976	-3.15691	-0.06919	-3.1389	0.06634	-3.14037	0.20389	-3.14861	0.32859	-3.19234	0.463085	-3.18895	0.584985	-3.21767	0.733501
		-3.09947	-0.35055	-3.16005	-0.179759	-3.12364	-0.06925	-3.10542	0.06634	-3.10686	0.20377	-3.11522	0.32854	-3.15895	0.463112	-3.15556	0.584961	-3.18428	0.733484
		-3.06603	-0.3507	-3.1266	-0.179757	-3.09032	-0.0693	-3.07192	0.06633	-3.07335	0.20366	-3.08189	0.3285	-3.12557	0.463131	-3.12212	0.584944	-3.15089	0.733472
		-3.03258	-0.35085	-3.09319	-0.179755	-3.05699	-0.06935	-3.03832	0.06633	-3.03984	0.20358	-3.04857	0.32845	-3.09218	0.463145	-3.0887	0.584936	-3.11754	0.733463
		-2.9991	-0.35102	-3.05977	-0.179766	-3.02373	-0.0694	-3.00487	0.06633	-3.0063	0.20355	-3.01527	0.32841	-3.05876	0.463152	-3.05528	0.584932	-3.08421	0.733456
		-2.96568	-0.35118	-3.02635	-0.179791	-2.9904	-0.06945	-2.97136	0.06633	-2.97273	0.20359	-2.98195	0.32837	-3.02535	0.463144	-3.02181	0.584927	-3.05086	0.733452
		-2.93221	-0.35133	-2.99294	-0.179825	-2.95708	-0.0695	-2.93785	0.06632	-2.9391	0.20368	-2.94862	0.32832	-2.99187	0.463116	-2.98839	0.584922	-3.01747	0.733448
		-2.89876	-0.35147	-2.95955	-0.179858	-2.92378	-0.06955	-2.90437	0.06631	-2.90553	0.2038	-2.91527	0.32828	-2.95845	0.463075	-2.95488	0.584919	-2.98393	0.733444
		-2.86528	-0.35159	-2.92613	-0.179877	-2.89055	-0.06961	-2.87093	0.0663	-2.87184	0.20393	-2.88191	0.32824	-2.925	0.463032	-2.92143	0.584917	-2.95061	0.733436
		-2.83183	-0.3517	-2.89272	-0.179885	-2.85725	-0.06967	-2.83748	0.06629	-2.83806	0.20405	-2.84862	0.3282	-2.89156	0.462989	-2.88802	0.584917	-2.91728	0.733426
		-2.79842	-0.35181	-2.85927	-0.179889	-2.82399	-0.06973	-2.804	0.06629	-2.80443	0.20412	-2.81532	0.32817	-2.85814	0.462949	-2.8546	0.58492	-2.8839	0.733415
		-2.76491	-0.35192	-2.82585	-0.179895	-2.79073	-0.0698	-2.77052	0.06628	-2.77077	0.20413	-2.782	0.32813	-2.82466	0.462913	-2.82121	0.584925	-2.85054	0.733379
		-2.73149	-0.352	-2.79247	-0.179907	-2.75749	-0.06987	-2.73708	0.06629	-2.7372	0.20404	-2.74855	0.32809	-2.79115	0.462882	-2.78777	0.58493	-2.81725	0.733324
		-2.69807	-0.35207	-2.75896	-0.179909	-2.72429	-0.06994	-2.70366	0.06629	-2.70366	0.20393	-2.71523	0.32806	-2.75771	0.462845	-2.75435	0.584936	-2.78389	0.733321
		-2.66466	-0.35212	-2.72551	-0.179915	-2.69106	-0.07001	-2.67018	0.06629	-2.67009	0.20358	-2.68184	0.32803	-2.72423	0.462802	-2.7209	0.584945	-2.75053	0.733324
		-2.63121	-0.35216	-2.69212	-0.179919	-2.65776	-0.07006	-2.63664	0.06629	-2.63664	0.2032	-2.64854	0.32799	-2.69072	0.462759	-2.68749	0.584958	-2.71724	0.733336
		-2.5977	-0.3522	-2.65868	-0.179917	-2.62447	-0.07011	-2.60301	0.06629	-2.60323	0.20283	-2.61522	0.32795	-2.65727	0.462723	-2.65407	0.584973	-2.68391	0.733303
		-2.56426	-0.35223	-2.62529	-0.179914	-2.59126	-0.07016	-2.56953	0.06629	-2.56966	0.20247	-2.58189	0.3279	-2.62383	0.462694	-2.62065	0.584986	-2.65056	0.733309
		-2.53075	-0.35226	-2.59181	-0.179911	-2.55803	-0.07019	-2.53609	0.06628	-2.53615	0.20216	-2.54857	0.32786	-2.59032	0.462673	-2.5872	0.584998	-2.6172	0.733315
		-2.4973	-0.35232	-2.55846	-0.179907	-2.52474	-0.07023	-2.50267	0.06626	-2.50267	0.20192	-2.51527	0.32782	-2.55678	0.462662	-2.5537	0.585009	-2.58382	0.733311
		-2.46388	-0.35242	-2.52498	-0.179904	-2.49144	-0.07028	-2.46919	0.06624	-2.46919	0.20177	-2.48189	0.32777	-2.52327	0.462653	-2.52019	0.585021	-2.55043	0.733334
		-2.43047	-0.35256	-2.49153	-0.179902	-2.45818	-0.07034	-2.43572	0.06622	-2.43578	0.20168	-2.44859	0.32773	-2.4897	0.462646	-2.48671	0.58503	-2.51701	0.733382
		-2.39705	-0.3527	-2.45805	-0.179904	-2.42488	-0.0704	-2.40221	0.06621	-2.40242	0.20164	-2.41524	0.32769	-2.4561	0.462639	-2.45326	0.585032	-2.48366	0.733444
		-2.3636	-0.35284	-2.42467	-0.17991	-2.39162	-0.07047	-2.36879	0.06619	-2.36894	0.20162	-2.38194	0.32765	-2.42256	0.46264	-2.41982	0.585026	-2.45027	0.733483
		-2.33022	-0.35296	-2.39116	-0.179924	-2.35835	-0.07053	-2.33531	0.06618	-2.33543	0.20164	-2.34859	0.3276	-2.38902	0.462641	-2.38646	0.585016	-2.41692	0.733514
		-2.2968	-0.35308	-2.35774	-0.179945	-2.32506	-0.0706	-2.30187	0.06616	-2.30193	0.20169	-2.31523	0.32756	-2.35548	0.462636	-2.35301	0.585001	-2.38356	0.733554
		-2.26332	-0.35319	-2.3243	-0.179965	-2.29182	-0.07066	-2.26845	0.06615	-2.26839	0.20176	-2.28197	0.32752	-2.32195	0.462618	-2.3196	0.58498	-2.35014	0.733601
		-2.22981	-0.35335	-2.29088	-0.179986	-2.25853	-0.07071	-2.23497	0.06614	-2.23491	0.20181	-2.24864	0.32748	-2.28835	0.462592	-2.28618	0.584955	-2.31676	0.73365
		-2.1963	-0.35355	-2.25755	-0.180007	-2.22524	-0.07076	-2.20155	0.06613	-2.2014	0.20182	-2.21532	0.32744	-2.25478	0.462553	-2.25273	0.584925	-2.28337	0.7337
		-2.16271	-0.35378	-2.22414	-0.180026	-2.19191	-0.07081	-2.16811	0.06612	-2.16795	0.20176	-2.18202	0.3274	-2.22127	0.462496	-2.21925	0.584888	-2.25002	0.733748
		-2.12932	-0.35403	-2.19075	-0.180039	-2.15865	-0.07086	-2.13466	0.06612	-2.13448	0.20166	-2.14876	0.32736	-2.18782	0.462422	-2.18584	0.584842	-2.21669	0.733793
		-2.09602	-0.35432	-2.15733	-0.180047	-2.12535	-0.07092	-2.10121	0.0661	-2.10088	0.20152	-2.11546	0.32732	-2.15437	0.462341	-2.15251	0.584786	-2.18327	0.733832
		-2.06267	-0.35463	-2.12389	-0.180049	-2.09203	-0.07098	-2.06776	0.06609	-2.06752	0.20132	-2.08211	0.32727	-2.12087	0.46227	-2.119	0.584723	-2.14995	0.733865
		-2.02931	-0.35491	-2.09041	-0.180048	-2.05879	-0.07103	-2.03432	0.06606	-2.0342	0.20108	-2.04872	0.32723	-2.08739	0.462211	-2.08553	0.584654	-2.11659	0.733898
		-1.99593	-0.35509	-2.05699	-0.180047	-2.02547	-0.07109	-2.0009	0.06604	-2.00078	0.2008	-2.01546	0.32718	-2.05394	0.462165	-2.05211	0.584577	-2.08327	0.733932
		-1.96248	-0.35517	-2.02354	-0.180045	-1.99217	-0.07113	-1.96751	0.066	-1.96733	0.20054	-1.98216	0.32713	-2.02037	0.462131	-2.01866	0.584494	-2.04988	0.733967
		-1.92903	-0.35515	-1.99013	-0.180044	-1.95888	-0.07117	-1.93416	0.06597	-1.93391	0.20033	-1.94887	0.32707	-1.98683	0.46211	-1.98531	0.584408	-2.01653	0.734004
		-1.89565	-0.35509	-1.95668	-0.180043	-1.92561	-0.0712	-1.90077	0.06593	-1.90053	0.20016	-1.91551	0.32701	-1.95326	0.462094	-1.95189	0.584328	-1.98317	0.734044
		-1.86229	-0.35503	-1.92326	-0.180043	-1.89232	-0.07123	-1.86742	0.06589	-1.86705	0.2	-1.88225	0.32695	-1.91972	0.462079	-1.91853	0.584249	-1.94978	0.734085
		-1.82881	-0.35498	-1.88982	-0.180038	-1.85899	-0.07126	-1.83403	0.06586	-1.83363	0.19984	-1.84895	0.32689	-1.88622	0.462055	-1.88518	0.584168	-1.91643	0.73412
		-1.7953	-0.35497	-1.85637	-0.18003	-1.8257	-0.0713	-1.80064	0.06582	-1.80025	0.1997	-1.81569	0.32683	-1.85268	0.462026	-1.85179	0.584093	-1.88301	0.734144
		-1.76177	-0.35503	-1.82295	-0.180016	-1.7924	-0.07134	-1.76729	0.06579	-1.76683	0.19956	-1.78243	0.32678	-1.81908	0.461985	-1.81844	0.584025	-1.84963	0.734159
		-1.72838	-0.35518	-1.78951	-0.18	-1.75908	-0.07138	-1.73399	0.06576	-1.73354	0.19943	-1.74913	0.32673	-1.7856	0.461923	-1.78502	0.583965	-1.81621	0.73417
		-1.69499	-0.35543	-1.75606	-0.179984	-1.72585	-0.07143	-1.70061	0.06573	-1.70027	0.19928	-1.71587	0.32669	-1.75212	0.461829	-1.75154	0.583906	-1.78276	0.734181
		-1.66164	-0.35569	-1.72252	-0.179969	-1.69258	-0.07149	-1.66725	0.06571	-1.66695	0.19914	-1.68254	0.32666	-1.71861	0.461708	-1.71812	0.583852	-1.74928	0.734189
		-1.62831	-0.35594	-1.68901	-0.179954	-1.65929	-0.07154	-1.6339	0.06569	-1.63362	0.19901	-1.64922	0.32663	-1.68514	0.461564	-1.68465	0.583805	-1.71587	0.73419
		-1.59499	-0.35614	-1.65553	-0.179946	-1.62602	-0.07159	-1.60054	0.06567	-1.60024	0.19892	-1.61586	0.32661	-1.65169	0.461406	-1.65123	0.583764	-1.68248	0.734183
		-1.5616	-0.35629	-1.62215	-0.179942	-1.59279	-0.07164	-1.56715	0.06564	-1.56688	0.19886	-1.58244	0.32658	-1.61827	0.461238	-1.61781	0.583715	-1.64903	0.734174
		-1.52812	-0.35639	-1.58867	-0.179946	-1.55943	-0.07168	-1.5338	0.0656	-1.53346	0.19881	-1.54915	0.32656	-1.58492	0.461078	-1.58434	0.58366	-1.61562	0.734168
		-1.49468	-0.35644	-1.55525	-0.179951	-1.52608	-0.07171	-1.50047	0.06556	-1.50011	0.19877	-1.51585	0.32654	-1.55147	0.460942	-1.55101	0.583602	-1.58223	0.734166
		-1.46129	-0.35646	-1.52177	-0.179957	-1.49269	-0.07175	-1.46715	0.06552	-1.46675	0.19875	-1.48256	0.32651	-1.51808	0.460836	-1.51766	0.583546	-1.54884	0.734166
		-1.4279	-0.3565	-1.48836	-0.179958	-1.45934	-0.07179	-1.43391	0.06548	-1.43343	0.19873	-1.4493	0.32648	-1.4847	0.460753	-1.48418	0.583485	-1.5154	0.734171
		-1.39452	-0.35659	-1.45494	-0.179952	-1.42601	-0.07184	-1.40062	0.06543	-1.4001	0.19871	-1.41594	0.32645	-1.45131	0.460693	-1.45073	0.58342	-1.48198	0.73418
		-1.3611	-0.35673	-1.42152	-0.179938	-1.39262	-0.07189	-1.36729	0.06538	-1.36672	0.19868	-1.38265	0.32641	-1.41783	0.460654	-1.41734	0.583359	-1.4485	0.734195
		-1.32771	-0.35691	-1.38811	-0.179921	-1.3593	-0.07194	-1.334	0.06534	-1.33339	0.19863	-1.34938	0.32637	-1.38435	0.460641	-1.38396	0.583305	-1.41502	0.734212
		-1.2943	-0.35713	-1.35466	-0.179902	-1.32607	-0.07199	-1.30068	0.06531	-1.3	0.19858	-1.31612	0.32633	-1.35097	0.460638	-1.35051	0.583258	-1.38161	0.734227
		-1.26091	-0.35737	-1.32118	-0.179883	-1.29271	-0.07204	-1.26738	0.06527	-1.26665	0.19854	-1.28288	0.32629	-1.31758	0.460639	-1.31706	0.58321	-1.34816	0.734233
		-1.22755	-0.3576	-1.28783	-0.179867	-1.25935	-0.07209	-1.23406	0.06524	-1.23329	0.1985	-1.24962	0.32624	-1.2842	0.460642	-1.28368	0.583169	-1.31474	0.734228
		-1.19423	-0.3578	-1.25441	-0.179855	-1.226	-0.07212	-1.20079	0.06519	-1.19997	0.19846	-1.21635	0.3262	-1.25081	0.46066	-1.25026	0.583135	-1.28127	0.734216
		-1.16084	-0.35797	-1.22099	-0.179846	-1.1927	-0.07215	-1.1675	0.06515	-1.16661	0.19842	-1.18303	0.32616	-1.21739	0.460661	-1.21681	0.583097	-1.24782	0.734209
		-1.12749	-0.3581	-1.18761	-0.179837	-1.15938	-0.07217	-1.13426	0.06511	-1.13323	0.19839	-1.1497	0.32612	-1.18398	0.460668	-1.1834	0.583053	-1.21434	0.734212
		-1.09413	-0.35821	-1.15419	-0.179826	-1.12602	-0.07219	-1.10106	0.06508	-1.09984	0.19834	-1.11644	0.32608	-1.15059	0.460677	-1.15001	0.583003	-1.18092	0.734223
		-1.06078	-0.35831	-1.12077	-0.179811	-1.09255	-0.07221	-1.0678	0.06504	-1.06648	0.19826	-1.08315	0.32604	-1.11714	0.460692	-1.11665	0.582955	-1.14751	0.734231
		-1.02739	-0.35843	-1.08736	-0.179793	-1.05919	-0.07224	-1.03453	0.065	-1.03307	0.19813	-1.04988	0.326	-1.0837	0.460712	-1.08324	0.582905	-1.11409	0.734237
		-0.99403	-0.35857	-1.05391	-0.179771	-1.0258	-0.07227	-1.00121	0.06497	-0.99962	0.19796	-1.01659	0.32595	-1.05022	0.460729	-1.04982	0.58285	-1.08064	0.734239
		-0.96065	-0.35875	-1.02049	-0.179745	-0.99251	-0.07231	-0.96794	0.06494	-0.96635	0.19776	-0.98332	0.32591	-1.0168	0.460727	-1.01637	0.582791	-1.04714	0.734239
		-0.92729	-0.35897	-0.98708	-0.179721	-0.95915	-0.07235	-0.93468	0.06491	-0.93309	0.19754	-0.95009	0.32586	-0.98344	0.460692	-0.98299	0.582739	-1.01372	0.734228
		-0.89397	-0.35923	-0.95366	-0.179704	-0.92583	-0.07239	-0.90141	0.06488	-0.89989	0.19729	-0.91682	0.32582	-0.95003	0.460622	-0.94957	0.582691	-0.98027	0.734199
		-0.86067	-0.35952	-0.92024	-0.179694	-0.89241	-0.07243	-0.86812	0.06485	-0.86662	0.19704	-0.8835	0.32578	-0.91667	0.460533	-0.91621	0.582643	-0.94682	0.734153
		-0.82732	-0.35984	-0.88686	-0.179689	-0.85902	-0.07247	-0.83482	0.06482	-0.8333	0.19682	-0.85024	0.32574	-0.88329	0.460432	-0.88283	0.582591	-0.91335	0.734097
		-0.79396	-0.36015	-0.8535	-0.179691	-0.82567	-0.07251	-0.80156	0.06479	-0.79994	0.19666	-0.81697	0.3257	-0.84996	0.460327	-0.84941	0.582538	-0.8799	0.73404
		-0.76064	-0.36045	-0.82018	-0.179697	-0.79231	-0.07255	-0.76827	0.06476	-0.76662	0.19656	-0.78371	0.32567	-0.81648	0.460221	-0.81609	0.582484	-0.84648	0.73398
		-0.72728	-0.36074	-0.78682	-0.179706	-0.75896	-0.07259	-0.73494	0.06473	-0.73326	0.1965	-0.75044	0.32564	-0.7831	0.460128	-0.78264	0.582424	-0.8131	0.733915
		-0.69389	-0.36102	-0.75343	-0.179711	-0.72557	-0.07263	-0.70165	0.0647	-0.69994	0.19645	-0.71712	0.3256	-0.74968	0.460059	-0.74925	0.58236	-0.77968	0.733839
		-0.6606	-0.36129	-0.72005	-0.179711	-0.69219	-0.07266	-0.66835	0.06467	-0.66658	0.1964	-0.68382	0.32556	-0.71626	0.460004	-0.7159	0.582294	-0.74626	0.733756
		-0.62724	-0.36156	-0.68672	-0.179707	-0.6588	-0.07268	-0.63509	0.06464	-0.63323	0.19634	-0.65047	0.32553	-0.68285	0.459946	-0.68251	0.582233	-0.71285	0.733672
		-0.59395	-0.36182	-0.65343	-0.179704	-0.62541	-0.07271	-0.60185	0.06461	-0.59984	0.19627	-0.61717	0.32549	-0.64946	0.459879	-0.64909	0.582171	-0.67937	0.73359
		-0.56065	-0.36206	-0.61998	-0.179702	-0.59206	-0.07273	-0.56865	0.06458	-0.56648	0.19616	-0.58388	0.32546	-0.61607	0.459807	-0.61571	0.58211	-0.64586	0.733509
		-0.52736	-0.36229	-0.5865	-0.179703	-0.55864	-0.07275	-0.53536	0.06454	-0.53313	0.19599	-0.55061	0.32542	-0.58272	0.459736	-0.58229	0.582052	-0.61244	0.733423
		-0.4941	-0.36248	-0.55309	-0.179712	-0.52522	-0.07278	-0.50209	0.06451	-0.49989	0.19579	-0.51732	0.32539	-0.54936	0.459667	-0.54891	0.582018	-0.57906	0.733327
		-0.46086	-0.36262	-0.51973	-0.179734	-0.49175	-0.07281	-0.46883	0.06448	-0.46651	0.19556	-0.48402	0.32536	-0.51601	0.459591	-0.51558	0.58197	-0.54567	0.73322
		-0.42754	-0.36271	-0.48634	-0.179769	-0.45833	-0.07284	-0.43562	0.06444	-0.43315	0.19535	-0.45064	0.32534	-0.48259	0.459506	-0.48219	0.581936	-0.51222	0.733106
		-0.39421	-0.36276	-0.45305	-0.17981	-0.42494	-0.07288	-0.40236	0.0644	-0.39989	0.19515	-0.41737	0.32531	-0.44927	0.459411	-0.44878	0.581886	-0.4789	0.732991
		-0.36086	-0.36278	-0.41972	-0.179851	-0.39153	-0.07292	-0.3691	0.06437	-0.36656	0.19498	-0.38411	0.32529	-0.41585	0.459312	-0.41536	0.581838	-0.44548	0.732876
		-0.32753	-0.3628	-0.38643	-0.179889	-0.35811	-0.07296	-0.33589	0.06434	-0.3333	0.19484	-0.35082	0.32527	-0.38243	0.459204	-0.38197	0.581792	-0.41209	0.732757
		-0.29417	-0.36284	-0.35313	-0.17992	-0.32469	-0.07299	-0.3026	0.06431	-0.3	0.19472	-0.31749	0.32524	-0.34905	0.459084	-0.34853	0.581751	-0.37874	0.732636
		-0.26082	-0.3629	-0.31978	-0.179942	-0.29125	-0.07301	-0.2693	0.06429	-0.26662	0.19462	-0.28417	0.32521	-0.31569	0.458943	-0.31517	0.581701	-0.34541	0.732522
		-0.22746	-0.363	-0.28645	-0.179954	-0.2578	-0.07304	-0.23598	0.06427	-0.23332	0.19453	-0.25081	0.32518	-0.28236	0.458776	-0.28175	0.581644	-0.31206	0.732418
		-0.19417	-0.36313	-0.2531	-0.179963	-0.22441	-0.07311	-0.20274	0.06424	-0.2	0.19447	-0.21745	0.32515	-0.24901	0.458585	-0.24837	0.581583	-0.27873	0.732322
		-0.16087	-0.3633	-0.21971	-0.179978	-0.19106	-0.07317	-0.16945	0.06421	-0.16664	0.19441	-0.18413	0.32511	-0.21571	0.458392	-0.21495	0.581519	-0.24544	0.732227
		-0.12755	-0.36349	-0.18636	-0.18	-0.15758	-0.07319	-0.13615	0.06418	-0.13332	0.19436	-0.15083	0.32507	-0.18236	0.45822	-0.18147	0.581469	-0.21217	0.732123
		-0.09419	-0.36368	-0.15294	-0.180031	-0.12401	-0.07322	-0.10289	0.06415	-0.10008	0.19431	-0.11748	0.32503	-0.14897	0.458076	-0.14809	0.58141	-0.17879	0.732012
		-0.06087	-0.36386	-0.11958	-0.18007	-0.09056	-0.07326	-0.06963	0.06412	-0.06676	0.19425	-0.08412	0.32499	-0.11571	0.457952	-0.1147	0.581353	-0.14546	0.731893
		-0.02757	-0.36403	-0.08629	-0.180121	-0.05714	-0.0733	-0.03642	0.06408	-0.0334	0.19418	-0.05077	0.32494	-0.08241	0.457841	-0.08128	0.581298	-0.11211	0.731774
		0.00575	-0.36419	-0.05293	-0.18018	-0.0237	-0.07336	-0.00319	0.06405	-2e-05	0.19407	-0.01744	0.3249	-0.04906	0.457747	-0.04784	0.581246	-0.07881	0.731658
		0.03911	-0.36435	-0.01967	-0.18024	0.00972	-0.07343	0.03007	0.06402	0.03346	0.19394	0.01588	0.32485	-0.01564	0.457676	-0.01445	0.581197	-0.04552	0.731549
		0.07249	-0.36451	0.01366	-0.180297	0.0432	-0.07352	0.0634	0.06399	0.06682	0.19379	0.04921	0.3248	0.01765	0.45762	0.01887	0.58115	-0.01219	0.731452
		0.10591	-0.36469	0.04695	-0.180349	0.07664	-0.07358	0.09663	0.06396	0.10014	0.1936	0.08253	0.32476	0.05098	0.457551	0.05223	0.581103	0.02113	0.731373
		0.13924	-0.36488	0.08021	-0.1804	0.11006	-0.07365	0.1299	0.06393	0.13335	0.19336	0.11583	0.32472	0.08427	0.457456	0.08552	0.581058	0.05443	0.731316
		0.17256	-0.36508	0.11354	-0.180452	0.14354	-0.07371	0.16316	0.0639	0.16661	0.19308	0.14915	0.32467	0.11757	0.457345	0.11885	0.581016	0.08769	0.731276
		0.20589	-0.3653	0.14677	-0.180506	0.17693	-0.07377	0.19643	0.06386	0.20003	0.1928	0.18251	0.32463	0.15083	0.457252	0.15221	0.580968	0.12096	0.731244
		0.23921	-0.36549	0.1801	-0.180565	0.21037	-0.07382	0.22966	0.06383	0.23338	0.19255	0.21587	0.32458	0.1841	0.457203	0.18559	0.580914	0.15416	0.73121
		0.27251	-0.36565	0.21336	-0.180634	0.24376	-0.07387	0.26295	0.0638	0.26674	0.19232	0.24919	0.32452	0.21739	0.457192	0.21901	0.580852	0.18739	0.73117
		0.30589	-0.36576	0.24663	-0.180713	0.27718	-0.07391	0.29619	0.06377	0.30009	0.19211	0.28252	0.32448	0.25072	0.457197	0.2524	0.580782	0.22057	0.731119
		0.33925	-0.36585	0.27983	-0.180796	0.31062	-0.07395	0.32945	0.06374	0.33351	0.19191	0.31587	0.32443	0.28407	0.457195	0.28578	0.580709	0.2538	0.731061
		0.3726	-0.36594	0.313	-0.180875	0.34407	-0.074	0.36281	0.06371	0.3669	0.19174	0.34923	0.32438	0.31755	0.457189	0.3192	0.580639	0.28706	0.730999
		0.40614	-0.366	0.34621	-0.180948	0.37758	-0.07404	0.39616	0.06368	0.40025	0.19159	0.38252	0.32434	0.35109	0.457183	0.35258	0.580572	0.32033	0.730939
		0.43953	-0.36603	0.37938	-0.181016	0.41106	-0.07407	0.42946	0.06366	0.43358	0.19146	0.41582	0.3243	0.38448	0.457142	0.38603	0.580505	0.35359	0.730885
		0.47282	-0.36608	0.41267	-0.181073	0.44453	-0.07409	0.46275	0.06363	0.46693	0.19131	0.44914	0.32427	0.4178	0.457023	0.41948	0.580438	0.38679	0.730844
		0.50615	-0.36615	0.44591	-0.181116	0.47798	-0.07411	0.49608	0.0636	0.50035	0.19114	0.4825	0.32423	0.45113	0.4568	0.45286	0.580374	0.42012	0.730821
		0.53953	-0.36626	0.47911	-0.181144	0.51143	-0.07413	0.5294	0.06356	0.53368	0.19099	0.51588	0.3242	0.48448	0.4565	0.48625	0.580299	0.45332	0.730817
		0.57298	-0.36634	0.51234	-0.181163	0.54491	-0.07414	0.5627	0.06354	0.56703	0.19084	0.54924	0.32417	0.51793	0.456172	0.5197	0.580259	0.48653	0.730829
		0.60646	-0.3664	0.54555	-0.181179	0.57844	-0.07414	0.59605	0.0635	0.60036	0.1907	0.58263	0.32413	0.55125	0.455847	0.55312	0.580229	0.51976	0.730854
		0.63991	-0.36646	0.57878	-0.181194	0.61186	-0.07412	0.62938	0.06346	0.63371	0.19056	0.61595	0.3241	0.58461	0.455531	0.58656	0.58021	0.55296	0.730882
		0.67335	-0.36656	0.61204	-0.181215	0.64534	-0.07411	0.6627	0.06343	0.66716	0.19042	0.64928	0.32406	0.61793	0.455227	0.61998	0.580208	0.5861	0.730903
		0.70674	-0.36673	0.64534	-0.181247	0.67879	-0.07411	0.69606	0.06339	0.70055	0.1903	0.68263	0.32403	0.6512	0.454956	0.65343	0.580197	0.61925	0.730909
		0.74019	-0.36687	0.6786	-0.18129	0.71245	-0.07412	0.72938	0.06335	0.73393	0.19018	0.71605	0.324	0.68446	0.454752	0.68684	0.580179	0.65236	0.730897
		0.77367	-0.36703	0.71184	-0.181344	0.74599	-0.07412	0.76271	0.06332	0.76729	0.19004	0.74943	0.32397	0.71782	0.45462	0.72023	0.580164	0.68553	0.730865
		0.80714	-0.36721	0.74507	-0.181405	0.77943	-0.07414	0.79607	0.06328	0.80067	0.18988	0.78282	0.32394	0.75117	0.454545	0.75365	0.580155	0.7187	0.730813
		0.84065	-0.36742	0.77827	-0.181472	0.81285	-0.07416	0.82939	0.06326	0.83409	0.18972	0.81621	0.32391	0.78453	0.454497	0.78709	0.580163	0.75188	0.730751
		0.87407	-0.36765	0.81148	-0.181538	0.84633	-0.0742	0.86278	0.06323	0.86748	0.18957	0.84959	0.32389	0.81786	0.454462	0.82048	0.580168	0.78502	0.730687
		0.90752	-0.36789	0.84468	-0.181599	0.8799	-0.07424	0.8961	0.0632	0.90086	0.18942	0.88301	0.32386	0.85121	0.454436	0.85393	0.580171	0.81816	0.730635
		0.94099	-0.36812	0.87785	-0.181651	0.91331	-0.07428	0.9294	0.06315	0.93428	0.18928	0.91646	0.32384	0.88457	0.454407	0.88725	0.580195	0.85127	0.7306
		0.97447	-0.36833	0.91109	-0.181694	0.94673	-0.07432	0.96269	0.06311	0.9677	0.18912	0.9499	0.32381	0.91792	0.454374	0.92073	0.580214	0.88448	0.730585
		1.00795	-0.36851	0.94432	-0.18173	0.98015	-0.07435	0.99602	0.06309	1.00111	0.18897	0.98329	0.32378	0.95128	0.454323	0.95418	0.580218	0.91765	0.730585
		1.0414	-0.36866	0.97758	-0.181763	1.01356	-0.07439	1.02937	0.06307	1.03456	0.18885	1.01668	0.32376	0.9846	0.454253	0.98756	0.580184	0.95085	0.730599
		1.07484	-0.36876	1.01082	-0.181796	1.04704	-0.07442	1.06276	0.06306	1.06798	0.18874	1.05009	0.32373	1.01796	0.454166	1.02092	0.58015	0.98402	0.730616
		1.10832	-0.36882	1.04405	-0.181831	1.08049	-0.07444	1.09615	0.06304	1.10142	0.18863	1.08348	0.32371	1.05131	0.454066	1.05427	0.580093	1.0172	0.730636
		1.14177	-0.36886	1.07732	-0.181866	1.114	-0.07446	1.12959	0.06304	1.13484	0.18851	1.1169	0.32369	1.08461	0.453958	1.08769	0.580025	1.05031	0.730656
		1.17528	-0.36888	1.11058	-0.181899	1.14751	-0.0745	1.16301	0.06304	1.16826	0.1884	1.15031	0.32367	1.11797	0.453843	1.12111	0.57994	1.08351	0.73068
		1.20879	-0.36889	1.14381	-0.181929	1.18098	-0.07455	1.1964	0.06304	1.20167	0.1883	1.18373	0.32364	1.15126	0.453734	1.15456	0.57986	1.11668	0.730697
		1.24239	-0.36889	1.17708	-0.181957	1.21449	-0.07462	1.22981	0.06303	1.23512	0.1882	1.21718	0.32361	1.18462	0.453638	1.18794	0.57978	1.14995	0.73071
		1.27589	-0.36892	1.21034	-0.181984	1.24794	-0.0747	1.26317	0.06302	1.26854	0.18811	1.25063	0.32358	1.21794	0.453565	1.2213	0.57968	1.18315	0.730726
		1.30937	-0.36898	1.24358	-0.182014	1.28142	-0.07478	1.29655	0.06301	1.30199	0.18801	1.28404	0.32355	1.25127	0.453495	1.25465	0.57964	1.21635	0.730746
		1.34291	-0.36909	1.27681	-0.182045	1.31483	-0.07486	1.32997	0.063	1.3354	0.1879	1.31743	0.32352	1.28456	0.453416	1.28804	0.57962	1.24953	0.730762
		1.37645	-0.36924	1.31004	-0.182075	1.34825	-0.07494	1.36333	0.06299	1.36888	0.18781	1.35078	0.3235	1.31795	0.453307	1.32152	0.57961	1.2827	0.730833
		1.40996	-0.36942	1.34325	-0.182103	1.38176	-0.075	1.39668	0.06298	1.40227	0.18772	1.38417	0.32347	1.3513	0.453212	1.3549	0.5796	1.31584	0.730873
		1.4435	-0.36959	1.37645	-0.18213	1.41521	-0.07503	1.43004	0.06296	1.43571	0.18764	1.41762	0.32345	1.38463	0.453106	1.3882	0.57959	1.34898	0.730911
		1.477	-0.36978	1.40968	-0.182154	1.44865	-0.07505	1.46345	0.06294	1.46916	0.18756	1.45103	0.32342	1.41789	0.452998	1.42149	0.57959	1.38216	0.730943
		1.51051	-0.36997	1.44292	-0.182171	1.48216	-0.07507	1.49678	0.06291	1.50261	0.18749	1.48442	0.3234	1.45128	0.452884	1.45494	0.57958	1.41539	0.73096
		1.54396	-0.37013	1.47615	-0.182181	1.51567	-0.07508	1.53014	0.06289	1.53609	0.18742	1.51784	0.32338	1.4846	0.45276	1.48842	0.57958	1.44859	0.730962
		1.57747	-0.37027	1.50944	-0.182189	1.54912	-0.07512	1.56352	0.06287	1.5695	0.18735	1.55125	0.32336	1.51793	0.45261	1.52193	0.5796	1.48177	0.730962
		1.61092	-0.37038	1.54271	-0.182197	1.58263	-0.07517	1.59694	0.06286	1.60301	0.18727	1.58464	0.32334	1.55125	0.452434	1.55534	0.57962	1.51497	0.730962
		1.64445	-0.37043	1.57609	-0.182207	1.61601	-0.07528	1.63036	0.06284	1.63646	0.1872	1.61809	0.32332	1.5847	0.45224	1.58882	0.57968	1.5482	0.730962
		1.67808	-0.37044	1.60936	-0.182217	1.64949	-0.07544	1.66377	0.06283	1.67	0.18714	1.65144	0.3233	1.61815	0.452033	1.62221	0.57967	1.58144	0.730963
		1.71162	-0.37042	1.64259	-0.182229	1.68285	-0.07555	1.69716	0.06282	1.70341	0.18708	1.68486	0.32328	1.65144	0.451811	1.65559	0.57962	1.61467	0.730968
		1.74516	-0.37036	1.67589	-0.182241	1.71626	-0.07575	1.73057	0.06281	1.73689	0.18703	1.71828	0.32327	1.68468	0.451577	1.68892	0.57958	1.64781	0.730979
		1.7787	-0.37031	1.70915	-0.18225	1.74965	-0.07588	1.76399	0.06281	1.77037	0.18696	1.75163	0.32325	1.71797	0.451346	1.72227	0.5795	1.68098	0.730995
		1.8123	-0.37027	1.74242	-0.182255	1.78303	-0.07606	1.79738	0.06279	1.80397	0.18691	1.78502	0.32324	1.75124	0.451135	1.7556	0.57946	1.71413	0.731014
		1.84587	-0.37024	1.77565	-0.182259	1.81645	-0.07623	1.83079	0.06278	1.83754	0.18688	1.81844	0.32323	1.78453	0.450964	1.78899	0.57943	1.7473	0.731034
		1.87947	-0.37024	1.80894	-0.182258	1.84981	-0.07627	1.86418	0.06276	1.87102	0.18684	1.85182	0.32322	1.81782	0.45085	1.82234	0.57941	1.78047	0.731053
		1.91304	-0.3702	1.84221	-0.182258	1.88313	-0.07632	1.8976	0.06275	1.90453	0.18677	1.88527	0.32321	1.85115	0.450805	1.85579	0.57942	1.81377	0.731071
		1.94664	-0.37028	1.87547	-0.182264	1.91655	-0.07626	1.93098	0.06274	1.93803	0.18668	1.91869	0.32319	1.88448	0.450813	1.88914	0.57944	1.84703	0.731085
		1.98018	-0.37038	1.90877	-0.182272	1.94997	-0.07617	1.96437	0.06272	1.97157	0.18656	1.9521	0.32318	1.91789	0.450856	1.92259	0.57947	1.88032	0.731095
		2.01378	-0.3705	1.942	-0.182284	1.98341	-0.07602	1.99782	0.06272	2.00508	0.18644	1.98549	0.32316	1.95128	0.450916	1.95598	0.57953	1.91353	0.731101
		2.04738	-0.3706	1.97526	-0.182291	2.01683	-0.07591	2.0312	0.06272	2.03862	0.1863	2.01887	0.32315	1.98473	0.450989	1.98936	0.57961	1.94679	0.731106
		2.08095	-0.37068	2.00853	-0.182304	2.05022	-0.07583	2.06462	0.06272	2.07216	0.18615	2.05226	0.32314	2.01811	0.451066	2.02281	0.5797	1.98009	0.731115
		2.11449	-0.37077	2.04182	-0.182319	2.0836	-0.07578	2.09801	0.06272	2.10573	0.186	2.08559	0.32314	2.05156	0.45112	2.05629	0.57978	2.01335	0.731131
		2.14806	-0.37085	2.075	-0.182328	2.11699	-0.07575	2.13142	0.06271	2.13927	0.18584	2.119	0.32313	2.08488	0.451133	2.08968	0.57984	2.04661	0.731155
		2.18169	-0.37093	2.10829	-0.182346	2.15037	-0.07574	2.16487	0.0627	2.17277	0.1857	2.15251	0.32313	2.11827	0.451122	2.12309	0.57987	2.07991	0.731185
		2.21529	-0.37101	2.14156	-0.182346	2.18376	-0.07576	2.19829	0.06269	2.20637	0.18557	2.18605	0.32312	2.15169	0.451006	2.15639	0.57989	2.11327	0.731221
		2.24885	-0.37109	2.17485	-0.182362	2.21718	-0.07578	2.23173	0.06267	2.23988	0.18542	2.21941	0.32311	2.18504	0.450881	2.18962	0.5799	2.14656	0.73126
		2.28249	-0.37117	2.20821	-0.182371	2.25063	-0.0758	2.26512	0.06265	2.27345	0.18527	2.25273	0.32309	2.21852	0.450781	2.22295	0.57985	2.17979	0.731298
		2.31605	-0.37123	2.24156	-0.182372	2.28401	-0.07581	2.29857	0.06262	2.30702	0.18511	2.28612	0.32306	2.25194	0.45071	2.25633	0.57985	2.21303	0.731331
		2.34969	-0.37129	2.27486	-0.182368	2.3174	-0.07585	2.33195	0.06259	2.34056	0.18493	2.3195	0.32303	2.28532	0.450645	2.28972	0.57981	2.24629	0.731359
		2.38322	-0.37133	2.30815	-0.182357	2.35081	-0.07589	2.36534	0.06256	2.3741	0.18474	2.35289	0.323	2.31871	0.450569	2.32313	0.57972	2.27959	0.731384
		2.41685	-0.37136	2.34145	-0.182346	2.3842	-0.07594	2.39873	0.06254	2.40761	0.18453	2.38621	0.32297	2.35219	0.450481	2.35664	0.57966	2.31291	0.731407
		2.45052	-0.37138	2.37489	-0.182338	2.41753	-0.076	2.43208	0.06251	2.44109	0.1843	2.4196	0.32294	2.38573	0.450383	2.38997	0.57957	2.34621	0.73143
		2.48415	-0.37142	2.40828	-0.182332	2.45085	-0.07607	2.46547	0.06249	2.47465	0.18408	2.45299	0.32291	2.41914	0.450265	2.42326	0.57949	2.37944	0.731456
		2.51784	-0.37146	2.44163	-0.182331	2.48421	-0.07615	2.49889	0.06247	2.50816	0.18388	2.48634	0.32288	2.45253	0.450108	2.45656	0.57938	2.41273	0.731482
		2.55141	-0.37154	2.47496	-0.182336	2.51759	-0.07622	2.53227	0.06245	2.54173	0.18369	2.5197	0.32284	2.48595	0.4499	2.48988	0.57923	2.44603	0.731508
		2.58501	-0.37163	2.50822	-0.182347	2.55098	-0.07628	2.56563	0.06244	2.57521	0.18351	2.55305	0.32281	2.51939	0.44966	2.52321	0.57909	2.47942	0.731532
		2.61861	-0.37174	2.54146	-0.182362	2.58433	-0.07634	2.59907	0.06242	2.60872	0.18333	2.58644	0.32277	2.55272	0.44944	2.55647	0.57889	2.51277	0.731552
		2.65221	-0.37188	2.57481	-0.182381	2.61775	-0.07641	2.63249	0.06241	2.64235	0.18314	2.61986	0.32274	2.58614	0.44926	2.58986	0.57879	2.54619	0.731569
		2.68584	-0.37206	2.60814	-0.182399	2.65117	-0.07649	2.66582	0.06239	2.67595	0.18298	2.65327	0.32271	2.61958	0.44912	2.62324	0.57872	2.57957	0.731585
		2.7195	-0.37228	2.64143	-0.182415	2.68455	-0.07658	2.69914	0.06237	2.70949	0.18283	2.6866	0.32268	2.653	0.44904	2.6566	0.57876	2.61302	0.731599
		2.75322	-0.37252	2.67476	-0.182411	2.71791	-0.07668	2.73244	0.06235	2.74297	0.18267	2.71995	0.32264	2.68645	0.44899	2.68999	0.57875	2.64647	0.731613
		2.78676	-0.37278	2.70805	-0.182405	2.75124	-0.07679	2.76579	0.06233	2.77638	0.1825	2.75325	0.32261	2.72002	0.44897	2.7234	0.57876	2.67989	0.731626
		2.82024	-0.37305	2.74129	-0.18241	2.78453	-0.07691	2.79915	0.0623	2.80989	0.18234	2.78664	0.32258	2.75349	0.44896	2.75679	0.5788	2.71333	0.731641
		2.85371	-0.37333	2.77461	-0.182411	2.81786	-0.07702	2.83256	0.06227	2.8434	0.18222	2.81999	0.32254	2.78694	0.44893	2.79021	0.57885	2.74672	0.731657
		2.88716	-0.37355	2.80797	-0.182421	2.85118	-0.07711	2.86586	0.06224	2.87694	0.18215	2.85329	0.32251	2.82045	0.44886	2.82356	0.57891	2.78014	0.731675
		2.92067	-0.3737	2.84129	-0.182435	2.88454	-0.0772	2.89912	0.06221	2.91048	0.18212	2.88664	0.32248	2.85387	0.44877	2.85698	0.57898	2.81355	0.731694
		2.95418	-0.37376	2.87465	-0.182472	2.91786	-0.07729	2.93248	0.06219	2.94401	0.18209	2.92	0.32245	2.88728	0.44864	2.89036	0.57899	2.84694	0.731712
		2.98772	-0.37375	2.90807	-0.182491	2.95125	-0.07738	2.96583	0.06217	2.97758	0.18209	2.95335	0.32243	2.9207	0.44849	2.92369	0.57899	2.88039	0.731728
		3.02129	-0.3737	2.94139	-0.18251	2.98463	-0.07746	2.99919	0.06216	3.01115	0.18211	2.98671	0.3224	2.95415	0.44833	2.95711	0.57896	2.9138	0.731742
		3.05492	-0.37361	2.97472	-0.182529	3.01793	-0.07755	3.03252	0.06215	3.04466	0.18215	3.02006	0.32238	2.98766	0.44818	2.99043	0.57893	2.94722	0.731757
		3.08849	-0.37349	3.00801	-0.182545	3.05128	-0.07765	3.0659	0.06214	3.07823	0.18218	3.05348	0.32235	3.02119	0.44805	3.02379	0.57891	2.98064	0.731772
		3.12202	-0.37336	3.0413	-0.182558	3.08461	-0.07775	3.09926	0.06213	3.11174	0.18219	3.08687	0.32232	3.05473	0.44797	3.05717	0.5789	3.01405	0.731786
		3.15556	-0.37329	3.07463	-0.182569	3.11797	-0.07782	3.13261	0.06212	3.14534	0.18216	3.12025	0.32228	3.08815	0.44793	3.09047	0.5789	3.0475	0.731797
		3.18916	-0.37329	3.10796	-0.18258	3.15132	-0.07786	3.16603	0.0621	3.17894	0.18211	3.15364	0.32224	3.12157	0.44793	3.12382	0.5789	3.08098	0.731829
		3.22282	-0.37334	3.14131	-0.182592	3.18468	-0.07788	3.19945	0.06207	3.21254	0.18204	3.187	0.32218	3.15501	0.44793	3.15721	0.57889	3.11443	0.731854
		3.25642	-0.37353	3.17467	-0.182615	3.21803	-0.0779	3.23274	0.06204	3.24614	0.18192	3.22032	0.32213	3.18852	0.44793	3.1906	0.57887	3.14787	0.731879
		3.29002	-0.37365	3.20802	-0.18263	3.25139	-0.07791	3.26607	0.062	3.27974	0.18178	3.25355	0.32207	3.22221	0.44795	3.22401	0.57884	3.18132	0.731892
		3.32356	-0.37378	3.24129	-0.18267	3.2848	-0.07792	3.29933	0.06196	3.31337	0.18161	3.28685	0.32202	3.2559	0.44798	3.25737	0.5788	3.21474	0.731907
		3.3571	-0.37406	3.27461	-0.182742	3.31816	-0.07796	3.33263	0.0619	3.34691	0.18141	3.32014	0.32197	3.28941	0.44798	3.29076	0.57873	3.24818	0.731903
		3.39055	-0.37437	3.30794	-0.18282	3.35149	-0.07803	3.36595	0.06185	3.38042	0.18115	3.35347	0.32193	3.32298	0.44792	3.32411	0.57862	3.28163	0.73191
		3.42406	-0.37468	3.34129	-0.182855	3.38484	-0.07814	3.39928	0.06181	3.41405	0.18086	3.38679	0.3219	3.35646	0.44778	3.35747	0.57849	3.31508	0.731901
		3.45756	-0.37498	3.37462	-0.182913	3.41814	-0.07827	3.43257	0.06176	3.44777	0.18056	3.42024	0.32186	3.39	0.44759	3.39085	0.57835	3.34859	0.731893
		3.49101	-0.37526	3.40794	-0.182927	3.45149	-0.0784	3.46587	0.06171	3.48125	0.18028	3.4536	0.32183	3.42354	0.44738	3.42427	0.57821	3.38206	0.731887
		3.52452	-0.37552	3.44133	-0.182944	3.48476	-0.0785	3.49913	0.06166	3.51466	0.18	3.48704	0.32178	3.45708	0.44716	3.45769	0.57809	3.41554	0.731882
		3.558	-0.37574	3.47469	-0.182936	3.51808	-0.07861	3.53245	0.0616	3.54817	0.17971	3.52037	0.32173	3.49058	0.44692	3.49107	0.57796	3.44896	0.731879
		3.59151	-0.37591	3.50801	-0.182917	3.55141	-0.07871	3.56578	0.06155	3.58171	0.17945	3.55366	0.32167	3.52409	0.44667	3.52449	0.57783	3.48244	0.731875
		3.62505	-0.37605	3.54134	-0.182905	3.58473	-0.0788	3.59898	0.0615	3.61525	0.17925	3.58696	0.3216	3.55763	0.44643	3.55791	0.57772	3.51601	0.731867
		3.65849	-0.37617	3.5746	-0.18289	3.61812	-0.07887	3.63225	0.06145	3.64885	0.1791	3.62031	0.32154	3.59114	0.44624	3.59135	0.57762	3.54958	0.731854
		3.69197	-0.3763	3.60792	-0.182892	3.65147	-0.07891	3.66551	0.06141	3.68245	0.17899	3.65361	0.32148	3.62462	0.44608	3.62477	0.57752	3.58308	0.731835
		3.72548	-0.37642	3.64128	-0.182921	3.68483	-0.07895	3.69878	0.06138	3.71596	0.17889	3.6869	0.32143	3.65819	0.44592	3.65813	0.57742	3.61653	0.731815
		3.75896	-0.37653	3.67458	-0.182949	3.71815	-0.079	3.7321	0.06134	3.74947	0.17879	3.7202	0.32139	3.6917	0.44575	3.69157	0.57731	3.65004	0.731795
		3.79243	-0.37661	3.7079	-0.182955	3.75148	-0.07906	3.7654	0.06131	3.78303	0.17869	3.75346	0.32135	3.72526	0.44557	3.7249	0.57719	3.68358	0.731775
		3.82588	-0.37671	3.74123	-0.18294	3.78487	-0.07915	3.79875	0.06126	3.81657	0.17859	3.78688	0.32132	3.75874	0.44538	3.75828	0.57708	3.71703	0.731754
		3.85936	-0.37681	3.77458	-0.182917	3.81822	-0.07925	3.83205	0.06121	3.85017	0.17848	3.82027	0.3213	3.79219	0.44519	3.79164	0.57699	3.75044	0.73173
		3.8929	-0.37693	3.80794	-0.182893	3.85155	-0.07936	3.86531	0.06115	3.88371	0.17833	3.85365	0.32127	3.82567	0.44501	3.82512	0.5769	3.78404	0.731706
		3.92641	-0.37705	3.84129	-0.182867	3.8849	-0.07949	3.89854	0.06109	3.91728	0.17816	3.88704	0.32124	3.85915	0.44486	3.85847	0.57684	3.81749	0.731682
		3.95982	-0.37718	3.87465	-0.18284	3.91826	-0.07963	3.93184	0.06103	3.95079	0.17798	3.92036	0.3212	3.89259	0.44476	3.89186	0.57678	3.85088	0.731657
		3.99324	-0.37731	3.90803	-0.182812	3.95155	-0.07978	3.96504	0.06097	3.98433	0.17779	3.95372	0.32117	3.92613	0.4447	3.92522	0.57674	3.88435	0.731629
		4.02663	-0.37745	3.94139	-0.18278	3.98488	-0.07992	3.99831	0.06092	4.01787	0.17761	3.98704	0.32113	3.95964	0.44468	3.95863	0.57671	3.9178	0.731596
		4.06001	-0.37758	3.97478	-0.182744	4.01817	-0.08004	4.0316	0.06088	4.05138	0.17745	4.02037	0.3211	3.99318	0.44471	3.99205	0.57667	3.95125	0.731563
		4.09343	-0.37767	4.0081	-0.182707	4.05144	-0.08014	4.06486	0.06085	4.08495	0.17731	4.05373	0.32106	4.02669	0.44476	4.0255	0.57662	3.98476	0.731533
		4.12691	-0.37772	4.04149	-0.182672	4.08473	-0.08021	4.09807	0.06083	4.11848	0.17719	4.08705	0.32103	4.06026	0.44481	4.05891	0.57654	4.01823	0.731504
		4.16035	-0.37775	4.07481	-0.182643	4.11806	-0.08024	4.13133	0.06082	4.15202	0.17708	4.12041	0.32099	4.09376	0.44485	4.09236	0.57642	4.05165	0.731474
		4.19377	-0.37778	4.10826	-0.18262	4.15138	-0.08024	4.16463	0.06081	4.18553	0.17698	4.15376	0.32095	4.12727	0.44486	4.12578	0.57628	4.08513	0.731444
		4.22722	-0.37782	4.14162	-0.182603	4.18465	-0.08022	4.19795	0.06081	4.21907	0.17689	4.18709	0.32091	4.16078	0.44484	4.15922	0.57613	4.11864	0.731413
		4.2606	-0.37788	4.17503	-0.18259	4.21797	-0.08018	4.23122	0.06081	4.25264	0.17682	4.22041	0.32086	4.19432	0.44478	4.19267	0.57599	4.15211	0.73138
		4.29399	-0.37795	4.20842	-0.182582	4.25136	-0.08015	4.26457	0.06081	4.28621	0.17675	4.25383	0.32082	4.2278	0.4447	4.22624	0.57587	4.18565	0.731347
		4.32741	-0.37804	4.24171	-0.182581	4.28484	-0.08015	4.2979	0.06081	4.31972	0.17668	4.28715	0.32077	4.26134	0.44459	4.25969	0.57577	4.21919	0.731311
		4.36079	-0.37815	4.27504	-0.182587	4.31816	-0.08018	4.33119	0.06081	4.35329	0.17658	4.32051	0.32072	4.29481	0.44445	4.29317	0.5757	4.25264	0.731274
		4.39415	-0.37829	4.30839	-0.182596	4.35149	-0.08025	4.36443	0.06081	4.38676	0.17649	4.35393	0.32067	4.32835	0.44429	4.32658	0.57567	4.28609	0.731237
		4.4276	-0.37842	4.34178	-0.182604	4.38478	-0.08038	4.39775	0.0608	4.42036	0.1764	4.38731	0.32062	4.36186	0.44412	4.36	0.57568	4.3195	0.731201
		4.46095	-0.37854	4.37511	-0.182613	4.41811	-0.08053	4.43104	0.0608	4.45387	0.17632	4.4207	0.32057	4.39537	0.44395	4.39339	0.57571	4.35292	0.731167
		4.49434	-0.37864	4.4084	-0.182625	4.4514	-0.08065	4.46437	0.06079	4.48738	0.17623	4.45406	0.32054	4.42882	0.44381	4.42683	0.57573	4.38637	0.731135
		4.52769	-0.37872	4.44173	-0.182642	4.48469	-0.08079	4.49766	0.06078	4.52095	0.17613	4.48732	0.32052	4.46226	0.44368	4.46028	0.57573	4.41984	0.731107
		4.56108	-0.37879	4.47508	-0.18266	4.51805	-0.08092	4.53093	0.06076	4.55455	0.17603	4.52061	0.3205	4.49574	0.44355	4.49376	0.57571	4.45329	0.73108
		4.59444	-0.37885	4.50844	-0.182679	4.55138	-0.08104	4.56419	0.06075	4.588	0.17593	4.55397	0.32048	4.52919	0.44341	4.52721	0.57566	4.48671	0.731053
		4.62782	-0.3789	4.54182	-0.182695	4.58473	-0.08114	4.59746	0.06074	4.62151	0.17585	4.58751	0.32047	4.56279	0.44325	4.5605	0.57555	4.5201	0.731026
		4.66118	-0.37894	4.57515	-0.182709	4.61806	-0.08124	4.63078	0.06072	4.65504	0.17576	4.62089	0.32045	4.59651	0.4431	4.59392	0.57546	4.55342	0.731
		4.6945	-0.37896	4.60841	-0.182723	4.65138	-0.08131	4.66408	0.06069	4.68855	0.17565	4.65425	0.32042	4.62996	0.44293	4.62733	0.57535	4.58681	0.730973
		4.72786	-0.37896	4.64177	-0.182742	4.68474	-0.08137	4.6974	0.06067	4.72203	0.17553	4.68761	0.32039	4.66341	0.44273	4.66078	0.57521	4.62016	0.730944
		4.76121	-0.37894	4.67519	-0.182769	4.718	-0.08144	4.7307	0.06064	4.75563	0.17542	4.72093	0.32034	4.69679	0.44249	4.69426	0.57508	4.65358	0.730912
		4.7946	-0.3789	4.7086	-0.182803	4.75133	-0.08152	4.7639	0.0606	4.78917	0.1753	4.75426	0.32029	4.73021	0.44223	4.72774	0.57498	4.6869	0.730879
		4.82799	-0.37887	4.74193	-0.182846	4.78465	-0.08161	4.79716	0.06057	4.82262	0.17516	4.78761	0.32024	4.76356	0.442	4.76118	0.57488	4.72023	0.730846
		4.86137	-0.37884	4.77522	-0.182896	4.81801	-0.08168	4.8304	0.06053	4.85612	0.17498	4.821	0.3202	4.79707	0.44182	4.79472	0.57478	4.75355	0.730815
		4.89479	-0.37882	4.80858	-0.182949	4.8513	-0.08175	4.86369	0.0605	4.88963	0.17478	4.85423	0.32016	4.83061	0.44171	4.82817	0.57468	4.78694	0.730783
		4.92815	-0.37879	4.84187	-0.182997	4.88466	-0.08182	4.8969	0.06048	4.92317	0.17457	4.88765	0.32014	4.86412	0.44166	4.86165	0.57459	4.82036	0.730752
		4.96147	-0.37881	4.87517	-0.183036	4.91804	-0.0819	4.93019	0.06046	4.95662	0.17436	4.92107	0.32012	4.89763	0.44165	4.8951	0.57451	4.85371	0.730722
		4.99483	-0.37886	4.90849	-0.183061	4.9514	-0.08197	4.96355	0.06046	4.9901	0.17415	4.95445	0.3201	4.93111	0.44169	4.92857	0.57442	4.88701	0.730695
		5.0283	-0.37894	4.94182	-0.183072	4.98476	-0.08203	4.99684	0.06045	5.02364	0.17396	4.98787	0.32007	4.96461	0.44176	4.96199	0.57432	4.92036	0.730672
		5.06169	-0.37903	4.97514	-0.18307	5.01808	-0.08209	5.03023	0.06044	5.05708	0.1738	5.02132	0.32004	4.99815	0.44184	4.99544	0.57422	4.95378	0.730653
		5.09508	-0.37915	5.00853	-0.183062	5.05138	-0.08212	5.06367	0.06042	5.0905	0.17366	5.05464	0.32001	5.03163	0.4419	5.02882	0.5741	4.98711	0.730638
		5.12843	-0.3793	5.04188	-0.183055	5.08467	-0.08215	5.09706	0.0604	5.12404	0.17354	5.088	0.31997	5.06508	0.44192	5.06224	0.57397	5.02046	0.730628
		5.16173	-0.37948	5.07521	-0.183052	5.11793	-0.08221	5.13039	0.06036	5.15761	0.17344	5.12135	0.31993	5.09856	0.4419	5.09572	0.57384	5.05391	0.73062
		5.19508	-0.37962	5.10857	-0.18305	5.15129	-0.0822	5.16368	0.06032	5.19115	0.17339	5.15471	0.31989	5.13206	0.44185	5.12917	0.57373	5.08723	0.730612
		5.22835	-0.37974	5.14192	-0.18305	5.18471	-0.08216	5.19694	0.06026	5.22456	0.17334	5.18809	0.31985	5.16554	0.44179	5.16261	0.57363	5.12071	0.730601
		5.26164	-0.37984	5.17522	-0.183055	5.21822	-0.08209	5.23018	0.06019	5.25795	0.1733	5.22148	0.31981	5.19905	0.44172	5.19609	0.57353	5.15413	0.730584
		5.29503	-0.37992	5.20857	-0.183066	5.25157	-0.082	5.2635	0.06013	5.29143	0.17325	5.25493	0.31978	5.23253	0.44165	5.22951	0.57344	5.18739	0.730559
		5.32841	-0.37998	5.24196	-0.183086	5.28493	-0.08193	5.29677	0.06006	5.32494	0.1732	5.28834	0.31976	5.2661	0.44155	5.26292	0.57338	5.22066	0.730525
		5.36177	-0.38001	5.27534	-0.183109	5.31828	-0.08191	5.33003	0.05998	5.35847	0.17317	5.32173	0.31973	5.29961	0.44143	5.2964	0.57331	5.25392	0.730482
		5.39513	-0.38005	5.30867	-0.183131	5.35176	-0.08193	5.36336	0.0599	5.39201	0.17313	5.35509	0.3197	5.33308	0.44129	5.32985	0.57325	5.28725	0.730433
		5.42845	-0.38011	5.34196	-0.183148	5.38518	-0.08198	5.39668	0.05983	5.42558	0.17306	5.38847	0.31967	5.36659	0.44113	5.3633	0.57318	5.32051	0.730383
		5.46178	-0.38022	5.37523	-0.183162	5.41865	-0.08206	5.42995	0.05976	5.45909	0.17292	5.42189	0.31965	5.4001	0.44094	5.39671	0.5731	5.3538	0.730335
		5.49513	-0.38035	5.40855	-0.183175	5.45204	-0.0822	5.46324	0.0597	5.4926	0.17273	5.45531	0.31962	5.43358	0.44072	5.43016	0.573	5.3871	0.730289
		5.52852	-0.38055	5.44194	-0.183184	5.48537	-0.08233	5.49647	0.05964	5.52602	0.17251	5.48866	0.3196	5.46703	0.44046	5.46358	0.5729	5.42055	0.730245
		5.56181	-0.38072	5.47536	-0.183189	5.51881	-0.08242	5.52977	0.05959	5.55955	0.17226	5.52208	0.31958	5.50059	0.44018	5.49702	0.5728	5.4539	0.730202
		5.59517	-0.38092	5.50871	-0.183192	5.55214	-0.08247	5.56303	0.05955	5.593	0.17198	5.55547	0.31956	5.53404	0.43987	5.53044	0.57268	5.4872	0.730161
		5.62846	-0.38113	5.54207	-0.183204	5.58559	-0.08251	5.59636	0.05951	5.62642	0.17168	5.58888	0.31953	5.56755	0.43954	5.56389	0.57255	5.52046	0.73012
		5.66176	-0.38135	5.57539	-0.183229	5.61916	-0.08255	5.62962	0.05947	5.65984	0.17135	5.6223	0.3195	5.601	0.43922	5.59734	0.57244	5.55376	0.730076
		5.69499	-0.38157	5.60875	-0.183265	5.65263	-0.0826	5.66292	0.05941	5.69328	0.17102	5.65568	0.31947	5.63438	0.4389	5.63072	0.57235	5.58702	0.73003
		5.72838	-0.38178	5.6421	-0.183307	5.68605	-0.08268	5.69624	0.05935	5.72682	0.17072	5.68907	0.31944	5.66774	0.4386	5.6642	0.57226	5.62044	0.729983
		5.76164	-0.38197	5.67543	-0.183355	5.71941	-0.08281	5.72948	0.05926	5.76024	0.17047	5.72246	0.31941	5.70109	0.43835	5.69765	0.57217	5.65376	0.729935
		5.79494	-0.38214	5.70875	-0.183408	5.75282	-0.08297	5.7628	0.05918	5.79362	0.17025	5.75587	0.31937	5.73454	0.43815	5.73103	0.5721	5.68709	0.729882
		5.8282	-0.3823	5.74208	-0.183468	5.78615	-0.08314	5.79613	0.05908	5.82695	0.17004	5.78926	0.31932	5.76796	0.43802	5.76448	0.57206	5.72038	0.729822
		5.86146	-0.38244	5.77547	-0.183536	5.81947	-0.08331	5.82936	0.05899	5.86027	0.16984	5.82265	0.31927	5.80141	0.43795	5.79787	0.57204	5.75374	0.729757
		5.89482	-0.38259	5.80876	-0.183614	5.85292	-0.08347	5.86266	0.05891	5.89372	0.16968	5.85603	0.31922	5.83488	0.43792	5.83134	0.57202	5.78703	0.72969
		5.92808	-0.38274	5.84209	-0.183696	5.8864	-0.08358	5.89607	0.05883	5.92717	0.16958	5.88942	0.31917	5.8683	0.43792	5.86476	0.57199	5.82036	0.729625
		5.96144	-0.3829	5.87535	-0.183779	5.91978	-0.08366	5.92937	0.05877	5.96062	0.16951	5.92277	0.31912	5.90175	0.43792	5.89818	0.57196	5.85368	0.729562
		5.99474	-0.38307	5.90865	-0.183861	5.9532	-0.08376	5.96263	0.05871	5.99406	0.16946	5.95613	0.31905	5.93526	0.4379	5.93159	0.57193	5.88686	0.729501
		6.028	-0.38327	5.94197	-0.183947	5.98659	-0.08388	5.99593	0.05866	6.02751	0.16938	5.98958	0.31901	5.96867	0.43785	5.96501	0.57189	5.92018	0.729444
		6.06129	-0.38351	5.97526	-0.184037	6.0201	-0.08402	6.02922	0.0586	6.06087	0.16929	6.02296	0.31895	6.00215	0.43774	5.99843	0.57182	5.95351	0.729392
		6.09453	-0.38378	6.00862	-0.184133	6.05351	-0.08416	6.06245	0.05856	6.09434	0.16919	6.05638	0.3189	6.03566	0.43755	6.03178	0.57179	5.9868	0.729344
		6.12779	-0.38405	6.04195	-0.184232	6.08684	-0.08432	6.09575	0.05851	6.12776	0.16908	6.08977	0.31883	6.06911	0.43732	6.06517	0.57177	6.02013	0.729296
		6.16103	-0.38429	6.07524	-0.184334	6.12019	-0.0845	6.12904	0.05848	6.16115	0.16895	6.12306	0.31877	6.10255	0.43707	6.09849	0.57175	6.05342	0.729251
		6.19426	-0.38452	6.10847	-0.184438	6.15361	-0.08466	6.16231	0.05845	6.19456	0.16879	6.15645	0.3187	6.13597	0.4368	6.13179	0.57175	6.08668	0.729206
		6.22746	-0.38473	6.14177	-0.184538	6.18703	-0.08476	6.19566	0.05842	6.22792	0.16861	6.18977	0.31865	6.16933	0.43653	6.16511	0.57178	6.1201	0.729159
		6.2607	-0.38492	6.17506	-0.18463	6.22047	-0.0848	6.22899	0.0584	6.26137	0.16841	6.22319	0.3186	6.20274	0.43629	6.19847	0.57182	6.15343	0.729106
		6.29393	-0.38505	6.20839	-0.18471	6.25389	-0.08481	6.26228	0.05838	6.29475	0.16821	6.25658	0.31855	6.23622	0.4361	6.2318	0.57184	6.18675	0.729044
		6.32719	-0.38515	6.24168	-0.184777	6.28728	-0.08483	6.29561	0.05835	6.32817	0.16801	6.28993	0.31851	6.26964	0.43597	6.26512	0.57186	6.22005	0.728978
		6.3604	-0.38519	6.27501	-0.184835	6.32075	-0.08485	6.32899	0.05832	6.36162	0.16781	6.32329	0.31847	6.30308	0.4359	6.29854	0.57186	6.25337	0.728911
		6.3936	-0.38526	6.3083	-0.184891	6.35417	-0.08487	6.36229	0.05828	6.395	0.16761	6.35667	0.31842	6.33653	0.43586	6.33205	0.57186	6.28673	0.728843
		6.4268	-0.38532	6.34163	-0.18495	6.38759	-0.0849	6.39561	0.05824	6.4283	0.1674	6.38997	0.31838	6.36998	0.43582	6.3654	0.57184	6.32011	0.728775
		6.46004	-0.38537	6.37495	-0.185015	6.421	-0.08496	6.42888	0.05819	6.46168	0.16718	6.42335	0.31834	6.40346	0.43579	6.3987	0.57181	6.35347	0.728711
		6.49327	-0.38542	6.40822	-0.185082	6.45442	-0.08505	6.46217	0.05815	6.49513	0.16698	6.45677	0.3183	6.43693	0.43574	6.43199	0.57174	6.38682	0.728659
		6.52647	-0.38548	6.44154	-0.185145	6.48784	-0.08515	6.49547	0.0581	6.52855	0.1668	6.49013	0.31826	6.47044	0.43567	6.46535	0.57165	6.42015	0.728619
		6.55971	-0.38554	6.47481	-0.185202	6.52129	-0.08524	6.52879	0.05805	6.5619	0.16666	6.52354	0.31823	6.50389	0.43555	6.49858	0.57156	6.45344	0.728586
		6.59294	-0.3856	6.50813	-0.18525	6.55476	-0.08535	6.56206	0.05799	6.59523	0.16653	6.55696	0.31819	6.53731	0.43539	6.53194	0.5715	6.48671	0.728556
		6.62617	-0.38567	6.54146	-0.185288	6.58821	-0.08545	6.59538	0.05793	6.62865	0.16641	6.59035	0.31815	6.57075	0.4352	6.56538	0.57144	6.52003	0.728525
		6.65938	-0.38575	6.57478	-0.18532	6.62166	-0.08556	6.62874	0.05787	6.66203	0.1663	6.6237	0.31811	6.60417	0.435	6.59892	0.57139	6.55345	0.728493
		6.69261	-0.38582	6.60814	-0.185346	6.65507	-0.08567	6.66203	0.05781	6.69542	0.16619	6.65706	0.31807	6.63759	0.43478	6.63243	0.57137	6.58678	0.728459
		6.72591	-0.38589	6.64146	-0.185364	6.68852	-0.08578	6.69536	0.05776	6.7288	0.1661	6.69047	0.31803	6.671	0.43454	6.66582	0.57137	6.62013	0.728423
		6.75911	-0.38597	6.67479	-0.185376	6.72191	-0.08589	6.72865	0.05772	6.76222	0.16599	6.72386	0.31799	6.70445	0.4343	6.69911	0.57141	6.65361	0.728386
		6.79234	-0.38605	6.70811	-0.185388	6.75539	-0.08601	6.76195	0.05769	6.79564	0.16587	6.75725	0.31795	6.73784	0.43406	6.73241	0.57145	6.687	0.728352
		6.82561	-0.38614	6.74141	-0.185402	6.78886	-0.08612	6.79536	0.05768	6.82906	0.16574	6.79066	0.31791	6.77129	0.43383	6.76567	0.57148	6.72035	0.728318
		6.8589	-0.38624	6.77473	-0.185417	6.82231	-0.08625	6.82872	0.05767	6.86247	0.16559	6.82405	0.31787	6.80455	0.43363	6.79896	0.57148	6.75371	0.728288
		6.89214	-0.38635	6.80806	-0.185432	6.85579	-0.08638	6.86214	0.05766	6.89589	0.16545	6.85747	0.31784	6.83791	0.43345	6.83229	0.57147	6.78706	0.728262
		6.9254	-0.38647	6.84132	-0.185451	6.88924	-0.08654	6.89555	0.05764	6.92931	0.16531	6.89094	0.3178	6.87129	0.4333	6.86568	0.57143	6.82048	0.728243
		6.95863	-0.3866	6.87462	-0.185479	6.92268	-0.08672	6.92897	0.05762	6.96269	0.16518	6.92427	0.31777	6.90471	0.43318	6.89915	0.57136	6.8539	0.728233
		6.99187	-0.38674	6.90797	-0.185514	6.95616	-0.08692	6.96233	0.0576	6.99605	0.16504	6.95769	0.31773	6.93806	0.43309	6.93251	0.57128	6.88734	0.72823
		7.02513	-0.38689	6.9413	-0.18555	6.98961	-0.08713	6.99565	0.05757	7.02943	0.1649	6.99104	0.3177	6.97151	0.43305	6.96577	0.57117	6.92082	0.728231
		7.05833	-0.38704	6.97462	-0.185581	7.02302	-0.08733	7.02898	0.05753	7.06279	0.16478	7.02443	0.31767	7.00493	0.43301	6.99901	0.57111	6.95427	0.728234
		7.0916	-0.3872	7.00795	-0.185603	7.05644	-0.08751	7.06233	0.0575	7.09618	0.16466	7.05775	0.31764	7.03828	0.43298	7.03233	0.57106	6.98766	0.728237
		7.12483	-0.38736	7.0413	-0.185615	7.08986	-0.08767	7.09575	0.05746	7.12956	0.16455	7.09111	0.31762	7.07167	0.4329	7.06566	0.57102	7.02104	0.72824
		7.15807	-0.3875	7.07463	-0.185618	7.12328	-0.0878	7.12913	0.05742	7.16295	0.16445	7.12447	0.31759	7.10512	0.43279	7.09904	0.57098	7.05446	0.728241
		7.1913	-0.3876	7.10802	-0.185618	7.15675	-0.08789	7.16255	0.05738	7.1964	0.16434	7.15794	0.31756	7.13856	0.43265	7.13237	0.57092	7.08784	0.728236
		7.22453	-0.38767	7.14143	-0.18562	7.1902	-0.08793	7.19594	0.05734	7.22978	0.16424	7.19127	0.31753	7.17201	0.43248	7.16576	0.57084	7.12129	0.728228
		7.2578	-0.38771	7.17482	-0.185627	7.22365	-0.08795	7.22932	0.05731	7.2632	0.16414	7.22465	0.3175	7.20537	0.43228	7.19914	0.57074	7.15471	0.728215
		7.29106	-0.38772	7.20824	-0.185642	7.25703	-0.08795	7.26274	0.05727	7.29661	0.16405	7.25795	0.31746	7.23875	0.43205	7.23247	0.5706	7.18819	0.728194
		7.32439	-0.38771	7.24162	-0.185665	7.29048	-0.08793	7.29613	0.05724	7.33003	0.16394	7.29134	0.31743	7.27211	0.4318	7.26576	0.57045	7.2216	0.728165
		7.35777	-0.3877	7.27501	-0.185695	7.32393	-0.08788	7.32948	0.0572	7.36345	0.16381	7.32463	0.31739	7.30553	0.43155	7.29915	0.57029	7.25508	0.72814
		7.39113	-0.38771	7.30833	-0.185726	7.35734	-0.08782	7.36287	0.05717	7.3969	0.16366	7.35799	0.31736	7.33894	0.43131	7.3325	0.57014	7.28856	0.728114
		7.42445	-0.38776	7.34166	-0.185755	7.39082	-0.08775	7.39625	0.05714	7.4304	0.16349	7.39137	0.31733	7.37236	0.43109	7.3658	0.57	7.32201	0.728098
		7.45784	-0.38784	7.37505	-0.185777	7.42427	-0.0877	7.42961	0.05712	7.46382	0.16328	7.42476	0.31729	7.40578	0.43088	7.39909	0.56986	7.35545	0.728083
		7.49116	-0.38795	7.40843	-0.185788	7.45781	-0.08768	7.463	0.0571	7.49727	0.16302	7.45821	0.31726	7.43919	0.43067	7.43242	0.56973	7.3889	0.72806
		7.5244	-0.38811	7.44182	-0.185789	7.49132	-0.0877	7.49635	0.05708	7.53062	0.16271	7.49156	0.31722	7.47261	0.43045	7.46571	0.56963	7.42238	0.728044
		7.55769	-0.38832	7.4752	-0.185784	7.52479	-0.08777	7.52977	0.05707	7.56407	0.16237	7.52492	0.31718	7.506	0.43021	7.4991	0.56956	7.45579	0.728035
		7.59099	-0.38858	7.50862	-0.185776	7.55821	-0.08792	7.56319	0.05706	7.5974	0.16202	7.55824	0.31714	7.53938	0.42995	7.53236	0.56953	7.48927	0.728018
		7.62431	-0.38883	7.5421	-0.185769	7.59163	-0.08813	7.59657	0.05704	7.63072	0.16169	7.5916	0.3171	7.57286	0.42965	7.56563	0.56952	7.52275	0.728016
		7.65761	-0.38907	7.57552	-0.185765	7.62511	-0.08838	7.62996	0.05702	7.66408	0.16138	7.62495	0.31705	7.60631	0.42934	7.5988	0.56951	7.55623	0.728013
		7.6909	-0.38926	7.60893	-0.185768	7.65855	-0.08864	7.66341	0.05699	7.69746	0.16112	7.65834	0.31701	7.63969	0.42902	7.63206	0.5695	7.58971	0.728039
		7.72423	-0.38941	7.64232	-0.185779	7.69197	-0.08889	7.69688	0.05697	7.73085	0.16092	7.69176	0.31696	7.67296	0.4287	7.66539	0.56949	7.62321	0.728
		7.75749	-0.38951	7.6757	-0.185799	7.72545	-0.08914	7.7303	0.05694	7.76424	0.16079	7.72514	0.31691	7.70625	0.42837	7.69865	0.56947	7.65672	0.727975
		7.79082	-0.38958	7.70906	-0.185826	7.7589	-0.08936	7.76372	0.05691	7.79768	0.16071	7.75847	0.31686	7.73961	0.42808	7.73198	0.56943	7.6902	0.72796
		7.82414	-0.38963	7.74251	-0.185863	7.79237	-0.08954	7.79713	0.05687	7.83113	0.16066	7.79185	0.31681	7.77299	0.42784	7.7653	0.56935	7.72371	0.72796
		7.85747	-0.38967	7.77589	-0.185906	7.82579	-0.08968	7.83064	0.05683	7.86455	0.16062	7.82515	0.31675	7.80641	0.42766	7.79866	0.56927	7.75722	0.727961
		7.89082	-0.38971	7.80931	-0.185941	7.85921	-0.08977	7.86409	0.0568	7.89796	0.16058	7.85847	0.3167	7.8398	0.42751	7.83202	0.56919	7.79073	0.727963
		7.92412	-0.38977	7.84276	-0.185987	7.89262	-0.08984	7.89748	0.05675	7.93141	0.16053	7.89177	0.31665	7.87321	0.42736	7.86531	0.56914	7.82426	0.727965
		7.95744	-0.38983	7.8762	-0.186022	7.92604	-0.08988	7.93092	0.05671	7.96477	0.16046	7.92506	0.3166	7.9066	0.42718	7.89857	0.56913	7.85771	0.727966
		7.99074	-0.3899	7.90959	-0.186055	7.95949	-0.08991	7.96428	0.05666	7.99818	0.16036	7.95842	0.31655	7.93999	0.42699	7.93193	0.56915	7.89122	0.727963
		8.02409	-0.38997	7.94301	-0.186072	7.99297	-0.08991	7.9977	0.05661	8.03163	0.16024	7.99177	0.31651	7.97337	0.4268	7.96522	0.56917	7.92473	0.727958
		8.05742	-0.39004	7.97639	-0.186108	8.02647	-0.08989	8.03111	0.05656	8.06505	0.16009	8.0251	0.31646	8.00673	0.42659	7.99855	0.56919	7.95814	0.727955
		8.09074	-0.39006	8.00978	-0.186138	8.05995	-0.08988	8.06456	0.05651	8.09856	0.15993	8.05843	0.31641	8.03996	0.42635	8.03188	0.5692	7.99159	0.727954
		8.12407	-0.39011	8.04323	-0.18617	8.09334	-0.0899	8.09801	0.05647	8.13197	0.15975	8.09178	0.31635	8.07332	0.4261	8.0652	0.56919	8.02501	0.727955
		8.15745	-0.39014	8.07664	-0.186183	8.12678	-0.08993	8.13142	0.05643	8.16536	0.15956	8.12514	0.31629	8.10673	0.42586	8.09846	0.56914	8.05852	0.727958
		8.19081	-0.39016	8.11006	-0.186222	8.16023	-0.08999	8.16484	0.0564	8.19875	0.15935	8.15843	0.31622	8.14003	0.42566	8.13167	0.56905	8.09196	0.727965
		8.22411	-0.39017	8.14354	-0.186282	8.19374	-0.09005	8.19838	0.05636	8.23213	0.15912	8.19167	0.31616	8.17332	0.42546	8.16496	0.56891	8.12547	0.727974
		8.25749	-0.39019	8.17699	-0.186353	8.22719	-0.09013	8.23173	0.05633	8.26555	0.15889	8.2249	0.31609	8.20674	0.42526	8.19826	0.56875	8.15898	0.727981
		8.29088	-0.39019	8.21043	-0.18641	8.26073	-0.09021	8.26515	0.05629	8.299	0.15868	8.25816	0.31603	8.24013	0.42505	8.23161	0.56859	8.19243	0.727983
		8.32432	-0.3902	8.24388	-0.186439	8.29423	-0.09029	8.29854	0.05625	8.33238	0.1585	8.29149	0.31597	8.27342	0.42483	8.26497	0.56844	8.22591	0.727982
		8.35768	-0.39022	8.27736	-0.186441	8.32768	-0.09038	8.33195	0.0562	8.36577	0.15834	8.32484	0.31593	8.30672	0.42462	8.29832	0.5683	8.25935	0.727978
		8.39104	-0.39025	8.31087	-0.186405	8.36113	-0.09045	8.36531	0.05616	8.39915	0.15819	8.35817	0.31589	8.34004	0.42441	8.33165	0.56817	8.2928	0.72797
		8.42445	-0.39029	8.34431	-0.186374	8.39464	-0.09049	8.3987	0.05611	8.43251	0.15805	8.39149	0.31586	8.37334	0.42419	8.36507	0.56807	8.32631	0.727959
		8.4579	-0.39032	8.37785	-0.186321	8.42808	-0.09053	8.43211	0.05606	8.46596	0.15795	8.42494	0.31582	8.40663	0.424	8.39845	0.56799	8.35973	0.727946
		8.49129	-0.39034	8.41136	-0.186299	8.46162	-0.09056	8.46556	0.05601	8.49937	0.1579	8.45836	0.31577	8.43993	0.42387	8.43175	0.56794	8.3932	0.727934
		8.52464	-0.39037	8.44481	-0.18629	8.49507	-0.09061	8.49898	0.05596	8.53276	0.15786	8.49162	0.31571	8.47331	0.42378	8.46498	0.5679	8.42665	0.727925
		8.55803	-0.3904	8.47832	-0.186293	8.52864	-0.09068	8.53242	0.0559	8.56605	0.15779	8.52489	0.31565	8.50667	0.42372	8.49815	0.56786	8.4601	0.727918
		8.59145	-0.3904	8.51176	-0.186306	8.56212	-0.09077	8.56584	0.05583	8.59947	0.1577	8.55812	0.31556	8.54005	0.42368	8.53151	0.56782	8.49351	0.727913
		8.62486	-0.39042	8.54521	-0.186324	8.59566	-0.09087	8.59932	0.05576	8.63304	0.15761	8.59141	0.31545	8.57341	0.42363	8.56486	0.56776	8.52687	0.727909
		8.65831	-0.39044	8.57869	-0.186345	8.62913	-0.091	8.63267	0.05568	8.6664	0.15756	8.62474	0.31536	8.60677	0.42357	8.59819	0.56769	8.56029	0.727905
		8.69173	-0.39042	8.61214	-0.186361	8.66261	-0.09115	8.66606	0.05558	8.69972	0.15752	8.65807	0.31531	8.64012	0.42347	8.63151	0.56762	8.59367	0.727903
		8.72514	-0.39043	8.64561	-0.186367	8.69609	-0.09131	8.69939	0.05544	8.73311	0.15745	8.69145	0.31527	8.67351	0.42333	8.66484	0.56753	8.62706	0.727901
		8.75853	-0.3904	8.67912	-0.186364	8.72951	-0.09148	8.73274	0.05532	8.76652	0.15735	8.72475	0.31523	8.70689	0.42315	8.69817	0.5674	8.66048	0.727903
		8.79201	-0.39037	8.71263	-0.186358	8.76302	-0.09164	8.76616	0.05522	8.79997	0.15726	8.75804	0.31518	8.74028	0.42295	8.73146	0.56722	8.69386	0.727913
		8.82539	-0.39036	8.74608	-0.186356	8.79649	-0.09177	8.79961	0.05513	8.83339	0.15721	8.7914	0.31513	8.77364	0.42274	8.76479	0.56701	8.72722	0.727932
		8.85887	-0.39033	8.77959	-0.18636	8.82991	-0.09187	8.83302	0.05508	8.86684	0.15712	8.82472	0.31507	8.80696	0.42253	8.79811	0.56679	8.76063	0.727958
		8.89238	-0.39029	8.81316	-0.186363	8.86339	-0.09195	8.86641	0.05503	8.90031	0.15706	8.85805	0.31502	8.84032	0.42233	8.83144	0.56655	8.79405	0.727987
		8.92586	-0.39026	8.84666	-0.186365	8.89677	-0.092	8.89967	0.05498	8.9337	0.15698	8.89134	0.315	8.8737	0.42217	8.86473	0.56629	8.82744	0.728016
		8.95933	-0.39023	8.88017	-0.186367	8.93019	-0.09203	8.93303	0.05496	8.96712	0.15686	8.92461	0.315	8.90709	0.42204	8.89809	0.56602	8.86085	0.728047
		8.99281	-0.39021	8.91365	-0.186367	8.9637	-0.092	8.96641	0.05496	9.0005	0.15672	8.95796	0.315	8.94047	0.42195	8.93144	0.56578	8.89427	0.728074
		9.02629	-0.39018	8.9471	-0.186364	8.99718	-0.09194	8.99986	0.05497	9.03401	0.15657	8.99135	0.31494	8.97389	0.42186	8.96477	0.56559	8.9276	0.728093
		9.05977	-0.39016	8.98064	-0.186356	9.03062	-0.09187	9.03337	0.05499	9.06743	0.15641	9.02464	0.31487	9.00728	0.42174	8.99809	0.56544	8.96089	0.728103
		9.09322	-0.39013	9.01411	-0.186346	9.06407	-0.09183	9.06685	0.05502	9.10084	0.1562	9.05794	0.31479	9.04073	0.42159	9.03151	0.5653	8.99422	0.728107
		9.12669	-0.39011	9.04756	-0.186337	9.09755	-0.0918	9.10039	0.05505	9.13423	0.15596	9.09117	0.31472	9.0742	0.42142	9.06483	0.56518	9.02757	0.728111
		9.16011	-0.3901	9.0811	-0.186335	9.13103	-0.09177	9.1338	0.05506	9.16762	0.15571	9.1245	0.31464	9.10756	0.42124	9.09822	0.56507	9.0609	0.728116
		9.19365	-0.39008	9.11464	-0.186346	9.16441	-0.09176	9.16716	0.05506	9.20097	0.15548	9.15779	0.31458	9.14085	0.42106	9.13148	0.56496	9.09425	0.728117
		9.22719	-0.39005	9.14812	-0.18637	9.19786	-0.09182	9.20061	0.05505	9.23433	0.15526	9.19109	0.31452	9.17415	0.42087	9.16484	0.56484	9.12755	0.728116
		9.26073	-0.39003	9.18162	-0.186401	9.2314	-0.09198	9.23396	0.05503	9.26768	0.15507	9.22438	0.31446	9.20753	0.4207	9.1982	0.56471	9.16084	0.728115
		9.29427	-0.39	9.21504	-0.186431	9.26503	-0.09219	9.26738	0.05502	9.30104	0.15491	9.25764	0.31439	9.24095	0.42056	9.23155	0.56459	9.19408	0.728115
		9.32783	-0.38998	9.24855	-0.186458	9.29854	-0.09245	9.3008	0.05501	9.33446	0.15481	9.29097	0.31432	9.2744	0.42047	9.26497	0.56448	9.22734	0.728114
		9.3614	-0.38997	9.282	-0.18648	9.33198	-0.09278	9.33421	0.05499	9.3679	0.15477	9.32426	0.31425	9.30794	0.4204	9.29835	0.56439	9.26067	0.728112
		9.39491	-0.38995	9.31538	-0.186499	9.36534	-0.09318	9.36766	0.05497	9.40123	0.15479	9.35759	0.31419	9.34141	0.42034	9.33174	0.56432	9.2939	0.728111
		9.42845	-0.38994	9.34889	-0.186512	9.39873	-0.09363	9.40102	0.05494	9.43455	0.15483	9.39082	0.31413	9.3748	0.42026	9.36513	0.56428	9.32719	0.728115
		9.46202	-0.38994	9.38237	-0.186522	9.43205	-0.09405	9.43443	0.05488	9.468	0.15489	9.42421	0.31408	9.40816	0.42015	9.39842	0.56424	9.36043	0.728122
		9.49553	-0.38994	9.41582	-0.186527	9.46541	-0.09439	9.46779	0.05482	9.50151	0.15494	9.4575	0.31403	9.44157	0.42001	9.43184	0.56421	9.39372	0.728131
		9.52904	-0.38993	9.44929	-0.186522	9.49885	-0.09463	9.50127	0.05475	9.53499	0.15499	9.49089	0.31397	9.47496	0.41983	9.46516	0.56417	9.42702	0.728138
		9.56251	-0.38993	9.48271	-0.186505	9.53221	-0.09477	9.53465	0.0547	9.56837	0.15501	9.52422	0.3139	9.50841	0.41961	9.49855	0.56413	9.46034	0.728145
		9.59602	-0.38993	9.51616	-0.186482	9.56554	-0.09482	9.5681	0.05467	9.60173	0.155	9.55754	0.31383	9.54179	0.41938	9.53191	0.56408	9.49361	0.728151
		9.62953	-0.38992	9.54967	-0.186448	9.59901	-0.0948	9.60149	0.05465	9.63509	0.15494	9.59083	0.31377	9.5753	0.41916	9.56532	0.56403	9.5269	0.728151
		9.66304	-0.38992	9.58321	-0.1864	9.63249	-0.09472	9.63493	0.05466	9.6685	0.15482	9.6241	0.31371	9.60869	0.41897	9.59871	0.56397	9.56013	0.728144
		9.69664	-0.38992	9.61671	-0.186335	9.666	-0.09461	9.66838	0.05468	9.70192	0.15467	9.65736	0.31367	9.64198	0.41892	9.63216	0.5639	9.59337	0.728129
		9.73021	-0.38992	9.65025	-0.186262	9.69942	-0.09453	9.70189	0.05471	9.73531	0.15454	9.69072	0.31364	9.67537	0.4188	9.66557	0.56384	9.62663	0.728111
		9.76369	-0.38992	9.68379	-0.186192	9.73283	-0.09451	9.73531	0.05474	9.76869	0.1544	9.72407	0.31363	9.70879	0.41872	9.69896	0.56377	9.65984	0.72809
		9.79719	-0.38991	9.71733	-0.186126	9.76622	-0.09455	9.76878	0.05477	9.80205	0.15427	9.75743	0.31364	9.74226	0.41869	9.73241	0.56369	9.6931	0.728067
		9.83076	-0.38991	9.75087	-0.186061	9.79961	-0.09463	9.80226	0.05481	9.83546	0.15415	9.79085	0.31366	9.77577	0.41869	9.7657	0.56359	9.72627	0.728045
		9.86424	-0.38991	9.78438	-0.186	9.83299	-0.09473	9.83571	0.05484	9.86882	0.15408	9.82423	0.31369	9.80928	0.41871	9.79909	0.56349	9.75944	0.728025
		9.89778	-0.3899	9.81789	-0.185947	9.86644	-0.09484	9.86919	0.05488	9.90227	0.15403	9.85762	0.31371	9.84279	0.41873	9.83253	0.56338	9.79271	0.728006
		9.93129	-0.38989	9.85146	-0.185907	9.89983	-0.09495	9.90263	0.05491	9.93565	0.154	9.89098	0.31372	9.87627	0.41875	9.86598	0.56325	9.82588	0.727987
		9.96483	-0.38988	9.88496	-0.185888	9.93324	-0.09506	9.93614	0.05493	9.96904	0.15395	9.92442	0.31373	9.90974	0.41875	9.89946	0.56311	9.85902	0.727968
		9.99843	-0.38987	9.91841	-0.185888	9.96663	-0.09515	9.96968	0.05493	10.0025	0.15389	9.95787	0.31373	9.94328	0.41873	9.93294	0.56295	9.89226	0.727946
		10.0319	-0.38985	9.95192	-0.185906	10.0001	-0.09523	10.0032	0.05494	10.0359	0.15382	9.99123	0.31371	9.97679	0.41868	9.96648	0.56277	9.92537	0.727922
		10.0655	-0.38984	9.98546	-0.185942	10.0335	-0.0953	10.0367	0.05494	10.0693	0.15375	10.0247	0.31369	10.0103	0.41859	10	0.56257	9.95851	0.727896
		10.099	-0.38982	10.019	-0.185992	10.0669	-0.09537	10.0701	0.05494	10.1027	0.15368	10.0581	0.31366	10.0439	0.41846	10.0335	0.56235	9.99165	0.727869
		10.1326	-0.38981	10.0525	-0.186054	10.1003	-0.09546	10.1036	0.05495	10.1361	0.1536	10.0915	0.31363	10.0774	0.41828	10.067	0.56212	10.0249	0.727842
		10.1661	-0.38979	10.086	-0.186122	10.1338	-0.09559	10.1371	0.05496	10.1696	0.15351	10.1248	0.31361	10.1109	0.41808	10.1005	0.56188	10.0581	0.727813
		10.1997	-0.38977	10.1195	-0.186192	10.1672	-0.09577	10.1707	0.05496	10.203	0.1534	10.1582	0.31359	10.1443	0.41788	10.134	0.56165	10.0914	0.727785
		10.2333	-0.38975	10.153	-0.186261	10.2006	-0.09599	10.2044	0.05496	10.2365	0.15329	10.1916	0.31357	10.1778	0.41767	10.1675	0.56145	10.1246	0.727757
		10.2668	-0.38974	10.1864	-0.186331	10.234	-0.09622	10.238	0.05494	10.2699	0.15318	10.2251	0.31355	10.2113	0.4175	10.201	0.56129	10.1577	0.727727
		10.3004	-0.38973	10.2199	-0.186403	10.2674	-0.09646	10.2715	0.0549	10.3033	0.15304	10.2585	0.31353	10.2447	0.41735	10.2345	0.56118	10.1908	0.727695
		10.334	-0.38973	10.2534	-0.186483	10.3007	-0.09671	10.305	0.05483	10.3368	0.15288	10.2918	0.3135	10.2783	0.41726	10.2681	0.56113	10.224	0.727618
		10.3675	-0.38974	10.2868	-0.186568	10.334	-0.09692	10.3385	0.05473	10.3701	0.15271	10.3252	0.31345	10.3119	0.41721	10.3015	0.56112	10.257	0.727563
		10.401	-0.38975	10.3204	-0.186648	10.3674	-0.09708	10.372	0.05462	10.4035	0.15253	10.3586	0.31339	10.3455	0.41721	10.335	0.56114	10.2902	0.727532
		10.4345	-0.38977	10.3538	-0.186715	10.4008	-0.09715	10.4055	0.05452	10.4369	0.15235	10.392	0.31332	10.3791	0.41723	10.3685	0.56118	10.3233	0.727507
		10.468	-0.38979	10.3872	-0.186771	10.4342	-0.09715	10.439	0.05443	10.4703	0.15219	10.4254	0.31325	10.4128	0.41725	10.402	0.56123	10.3566	0.727486
		10.5014	-0.38981	10.4206	-0.18682	10.4675	-0.09713	10.4723	0.05434	10.5037	0.15206	10.4588	0.31316	10.4464	0.41728	10.4356	0.56128	10.3897	0.727467
		10.535	-0.38982	10.4541	-0.186868	10.501	-0.09713	10.5058	0.05425	10.5371	0.15194	10.4922	0.31306	10.4799	0.41727	10.4692	0.56129	10.4228	0.727448
		10.5684	-0.38983	10.4876	-0.186915	10.5345	-0.09717	10.5393	0.05416	10.5705	0.15184	10.5256	0.31297	10.5135	0.4171	10.5028	0.56125	10.4559	0.72743
		10.6019	-0.38983	10.5212	-0.186969	10.568	-0.09726	10.5727	0.05407	10.6039	0.15176	10.559	0.31289	10.5472	0.41701	10.5363	0.56116	10.4891	0.727412
		10.6354	-0.38984	10.5546	-0.187037	10.6014	-0.09744	10.6062	0.05399	10.6374	0.1517	10.5923	0.31281	10.5807	0.41689	10.5698	0.56102	10.5222	0.727392
		10.6689	-0.38985	10.5881	-0.187124	10.6348	-0.09774	10.6397	0.0539	10.6708	0.15167	10.6257	0.31273	10.6144	0.41675	10.6033	0.56084	10.5553	0.727369
		10.7025	-0.38987	10.6215	-0.187225	10.6681	-0.09812	10.6733	0.05381	10.7042	0.15163	10.6592	0.31267	10.6479	0.41657	10.6369	0.56059	10.5885	0.727344
		10.736	-0.38989	10.6549	-0.18733	10.7014	-0.09852	10.7068	0.05372	10.7375	0.1516	10.6926	0.31261	10.6815	0.41635	10.6705	0.56029	10.6217	0.727318
		10.7695	-0.38992	10.6883	-0.187427	10.7347	-0.09887	10.7403	0.05366	10.7709	0.15156	10.726	0.31257	10.7151	0.41614	10.704	0.55995	10.6548	0.727289
		10.8029	-0.38995	10.7218	-0.18752	10.768	-0.09917	10.7738	0.05362	10.8044	0.15151	10.7594	0.31252	10.7488	0.4159	10.7376	0.55963	10.6879	0.727256
		10.8363	-0.38999	10.7552	-0.187617	10.8014	-0.09938	10.8072	0.05359	10.8379	0.15146	10.7929	0.31246	10.7824	0.41566	10.7711	0.55935	10.721	0.727222
		10.8698	-0.39003	10.7886	-0.18772	10.8348	-0.09947	10.8407	0.05356	10.8713	0.1514	10.8263	0.31241	10.8159	0.41542	10.8047	0.55911	10.7542	0.72719
		10.9032	-0.39006	10.8221	-0.18782	10.8682	-0.09947	10.8742	0.05353	10.9047	0.15131	10.8597	0.31235	10.8493	0.41521	10.8382	0.5589	10.7873	0.727159
		10.9367	-0.39009	10.8555	-0.187915	10.9016	-0.09941	10.9077	0.05349	10.9381	0.15119	10.8931	0.31228	10.8828	0.41503	10.8718	0.55874	10.8204	0.727127
		10.9701	-0.39011	10.8888	-0.188002	10.935	-0.09935	10.9412	0.05345	10.9715	0.15104	10.9265	0.31221	10.9164	0.4149	10.9054	0.55862	10.8535	0.727096
		11.0035	-0.39013	10.9222	-0.188083	10.9685	-0.09932	10.9746	0.0534	11.005	0.15088	10.9599	0.31214	10.95	0.41479	10.939	0.55853	10.8866	0.727072
		11.0369	-0.39017	10.9557	-0.188147	11.002	-0.09934	11.0081	0.05333	11.0383	0.15071	10.9934	0.31206	10.9835	0.4147	10.9727	0.55847	10.9198	0.727055
		11.0703	-0.3902	10.9891	-0.188185	11.0355	-0.09945	11.0415	0.05324	11.0717	0.15054	11.0268	0.31197	11.0171	0.41464	11.0064	0.55839	10.9529	0.727044
		11.1037	-0.39024	11.0226	-0.188194	11.0689	-0.09965	11.0751	0.05315	11.1051	0.15036	11.0601	0.31188	11.0508	0.41461	11.0399	0.5583	10.9861	0.727036
		11.1372	-0.39027	11.056	-0.188188	11.1023	-0.0999	11.1086	0.05307	11.1385	0.1502	11.0936	0.3118	11.0843	0.41461	11.0734	0.55821	11.0192	0.727031
		11.1706	-0.3903	11.0895	-0.188172	11.1357	-0.10017	11.142	0.05299	11.1719	0.15004	11.127	0.31173	11.1178	0.41463	11.107	0.55814	11.0524	0.72703
		11.2041	-0.39033	11.1229	-0.188154	11.1691	-0.10043	11.1755	0.05292	11.2053	0.14992	11.1603	0.31166	11.1514	0.41466	11.1407	0.5581	11.0855	0.72703
		11.2375	-0.39035	11.1564	-0.188132	11.2024	-0.10066	11.209	0.05284	11.2387	0.14983	11.1938	0.31158	11.185	0.4147	11.1743	0.55807	11.1187	0.727029
		11.271	-0.39038	11.1898	-0.188073	11.2358	-0.10083	11.2425	0.05276	11.2721	0.14976	11.2272	0.31152	11.2187	0.41474	11.2079	0.55803	11.1518	0.727028
		11.3044	-0.39041	11.2231	-0.188048	11.2692	-0.10094	11.276	0.05268	11.3056	0.14969	11.2606	0.31145	11.2522	0.41477	11.2416	0.55799	11.185	0.727024
		11.3378	-0.39045	11.2566	-0.188034	11.3027	-0.10098	11.3095	0.05262	11.3389	0.14964	11.294	0.31138	11.2858	0.41478	11.2753	0.55796	11.2181	0.727018
		11.3713	-0.39048	11.2901	-0.188029	11.3361	-0.10098	11.343	0.05255	11.3723	0.14956	11.3275	0.31129	11.3194	0.41476	11.3089	0.55792	11.2513	0.727011
		11.4047	-0.39052	11.3235	-0.188036	11.3696	-0.10097	11.3765	0.05249	11.4057	0.1495	11.361	0.31119	11.353	0.41472	11.3425	0.55786	11.2844	0.727003
		11.4381	-0.39057	11.3569	-0.188054	11.403	-0.10096	11.41	0.05242	11.4391	0.14945	11.3944	0.31108	11.3866	0.41465	11.3761	0.55777	11.3176	0.726995
		11.4715	-0.39061	11.3904	-0.188082	11.4364	-0.10098	11.4434	0.05236	11.4725	0.14941	11.4278	0.31098	11.4202	0.41455	11.4098	0.55766	11.3507	0.726986
		11.5048	-0.39066	11.4238	-0.188104	11.4699	-0.10102	11.4769	0.05232	11.5058	0.14938	11.4611	0.31087	11.4539	0.41442	11.4434	0.55755	11.384	0.726977
		11.5382	-0.3907	11.4572	-0.188144	11.5034	-0.10111	11.5103	0.05228	11.5392	0.14935	11.4945	0.31076	11.4874	0.41427	11.477	0.55745	11.4171	0.72697
		11.5716	-0.39076	11.4907	-0.18819	11.5368	-0.10124	11.5438	0.05223	11.5726	0.14932	11.5278	0.31066	11.5209	0.4141	11.5106	0.55734	11.4503	0.726964
		11.605	-0.39081	11.5242	-0.188245	11.5703	-0.10142	11.5773	0.05218	11.6062	0.14928	11.5612	0.31058	11.5545	0.41392	11.5442	0.55724	11.4835	0.72696
		11.6384	-0.39085	11.5576	-0.188308	11.6038	-0.10165	11.6108	0.05213	11.6396	0.14924	11.5946	0.31052	11.5879	0.41375	11.5779	0.55713	11.5168	0.726955
		11.6718	-0.39088	11.591	-0.18838	11.6372	-0.10193	11.6443	0.05204	11.673	0.14919	11.628	0.31048	11.6214	0.4136	11.6115	0.55703	11.5499	0.726951
		11.7052	-0.39091	11.6244	-0.188459	11.6706	-0.10221	11.6777	0.05194	11.7064	0.14912	11.6615	0.31045	11.6549	0.41347	11.6452	0.55693	11.5831	0.726946
		11.7386	-0.39093	11.6578	-0.188541	11.704	-0.10248	11.7112	0.05184	11.7398	0.14904	11.695	0.31042	11.6885	0.41336	11.6788	0.55681	11.6163	0.726942
		11.7721	-0.39094	11.6912	-0.188619	11.7373	-0.10272	11.7446	0.05174	11.7731	0.14896	11.7286	0.31039	11.7221	0.41328	11.7125	0.55667	11.6495	0.726935
		11.8056	-0.39095	11.7245	-0.188697	11.7706	-0.1029	11.778	0.05158	11.8065	0.14891	11.762	0.31035	11.7557	0.41321	11.7461	0.55652	11.6827	0.726927
		11.8391	-0.39096	11.7579	-0.188756	11.804	-0.10301	11.8114	0.05151	11.8399	0.14886	11.7955	0.31029	11.7893	0.41316	11.7798	0.55637	11.7158	0.726917
		11.8725	-0.39098	11.7913	-0.188798	11.8375	-0.10302	11.8448	0.05156	11.8733	0.14881	11.8288	0.31021	11.8228	0.41313	11.8136	0.5562	11.749	0.726904
		11.9059	-0.39101	11.8247	-0.188819	11.871	-0.10294	11.8783	0.05164	11.9067	0.14878	11.8623	0.31012	11.8563	0.41313	11.8472	0.55603	11.7822	0.726889
		11.9393	-0.39104	11.858	-0.188838	11.9044	-0.10281	11.9118	0.05175	11.9401	0.14875	11.8957	0.31004	11.8898	0.41313	11.8808	0.55585	11.8155	0.726875
		11.9727	-0.39108	11.8914	-0.18887	11.9378	-0.10269	11.9453	0.05185	11.9736	0.14872	11.9291	0.30996	11.9233	0.41322	11.9145	0.55569	11.8488	0.72686
		12.006	-0.39112	11.9251	-0.18884	11.9713	-0.10258	11.9788	0.05194	12.0069	0.14867	11.9626	0.30991	11.9568	0.41322	11.948	0.55556	11.882	0.726846
		12.0394	-0.39116	11.9585	-0.188791	12.0048	-0.10251	12.0122	0.05199	12.0403	0.14862	11.996	0.30989	11.9904	0.41318	11.9816	0.55544	11.9153	0.72683
		12.0727	-0.3912	11.9918	-0.18875	12.0384	-0.10249	12.0457	0.05202	12.0738	0.14858	12.0293	0.30985	12.024	0.41312	12.0151	0.55535	11.9486	0.726815
		12.1061	-0.39123	12.0252	-0.188697	12.0719	-0.10253	12.0792	0.05202	12.1072	0.14854	12.0628	0.30981	12.0574	0.41303	12.0488	0.55527	11.9819	0.726801
		12.1395	-0.39125	12.0586	-0.188741	12.1054	-0.10262	12.1126	0.05202	12.1405	0.14852	12.0962	0.30963	12.091	0.41293	12.0824	0.55522	12.0152	0.72679
		12.1729	-0.39125	12.0919	-0.188796	12.1389	-0.10276	12.1461	0.05198	12.1739	0.14848	12.1296	0.30946	12.1246	0.41281	12.116	0.55518	12.0486	0.726782
		12.2062	-0.39125	12.1253	-0.188831	12.1724	-0.10292	12.1796	0.05194	12.2073	0.14836	12.163	0.30938	12.1581	0.41267	12.1497	0.55513	12.0819	0.726773
		12.2396	-0.39125	12.1587	-0.188842	12.2059	-0.10309	12.2131	0.05191	12.2407	0.14828	12.1963	0.30932	12.1916	0.41253	12.1835	0.55506	12.1152	0.726763
		12.273	-0.39125	12.1921	-0.188846	12.2393	-0.10327	12.2465	0.05192	12.2742	0.14818	12.2297	0.30929	12.2252	0.41239	12.2171	0.55499	12.1486	0.726751
		12.3065	-0.39125	12.2255	-0.188855	12.2729	-0.10345	12.28	0.05193	12.3076	0.14803	12.2631	0.30929	12.2586	0.41227	12.2508	0.5549	12.1819	0.726739
		12.3399	-0.39125	12.2589	-0.188859	12.3064	-0.10364	12.3134	0.05192	12.341	0.14788	12.2965	0.30928	12.2921	0.41216	12.2844	0.5548	12.2153	0.726725
		12.3732	-0.39126	12.2923	-0.188857	12.3399	-0.10385	12.3469	0.05188	12.3743	0.14771	12.3301	0.30928	12.3255	0.41207	12.3181	0.55469	12.2486	0.726707
		12.4066	-0.39126	12.3258	-0.188847	12.3734	-0.10406	12.3805	0.05185	12.4077	0.1475	12.3635	0.30927	12.3589	0.41196	12.3518	0.55457	12.2821	0.726683
		12.4399	-0.39127	12.3592	-0.188847	12.4069	-0.10428	12.414	0.05182	12.4411	0.1473	12.397	0.30925	12.3924	0.41185	12.3854	0.55445	12.3154	0.726656
		12.4732	-0.39128	12.3927	-0.188815	12.4403	-0.10452	12.4474	0.05177	12.4744	0.14711	12.4305	0.30923	12.4261	0.41174	12.419	0.55431	12.3488	0.726627
		12.5066	-0.39129	12.4261	-0.188873	12.4738	-0.10476	12.4809	0.05168	12.5077	0.1469	12.4639	0.30922	12.4595	0.41166	12.4527	0.55415	12.3821	0.726596
		12.5399	-0.3913	12.4596	-0.18896	12.5073	-0.10499	12.5144	0.05158	12.5411	0.14674	12.4974	0.3092	12.4928	0.41157	12.4863	0.55399	12.4155	0.726562
		12.5734	-0.3913	12.4929	-0.189075	12.5408	-0.10521	12.5477	0.05152	12.5744	0.14664	12.5309	0.30918	12.5262	0.41149	12.5199	0.55381	12.4488	0.726526
		12.6068	-0.39131	12.5264	-0.189212	12.5743	-0.1054	12.5813	0.05149	12.6078	0.1465	12.5644	0.30915	12.5596	0.41143	12.5536	0.5536	12.4822	0.726489
		12.6402	-0.39132	12.5598	-0.189364	12.6078	-0.10559	12.6148	0.05148	12.6411	0.14643	12.5978	0.30911	12.5931	0.41138	12.5872	0.55337	12.5157	0.726454
		12.6736	-0.39133	12.5932	-0.189525	12.6413	-0.10576	12.6483	0.05149	12.6745	0.14631	12.6313	0.30905	12.6265	0.41133	12.6208	0.55313	12.5491	0.72642
		12.707	-0.39135	12.6266	-0.18969	12.6748	-0.10594	12.6818	0.05149	12.708	0.1462	12.6647	0.30897	12.66	0.41127	12.6544	0.55291	12.5825	0.726391
		12.7403	-0.39137	12.6599	-0.189849	12.7084	-0.10612	12.7153	0.05148	12.7414	0.14609	12.6982	0.30889	12.6936	0.4112	12.6881	0.5527	12.6159	0.726365
		12.7736	-0.39139	12.6932	-0.189984	12.7418	-0.10633	12.7488	0.05145	12.7747	0.14598	12.7316	0.3088	12.7271	0.41113	12.7217	0.55251	12.6492	0.726339
		12.8069	-0.3914	12.7266	-0.190076	12.7753	-0.10656	12.7823	0.05137	12.8081	0.14587	12.765	0.30872	12.7605	0.41104	12.7554	0.55235	12.6825	0.726313
		12.8402	-0.39142	12.76	-0.190121	12.8088	-0.10681	12.8157	0.05124	12.8414	0.1458	12.7985	0.30863	12.7939	0.41092	12.789	0.55223	12.716	0.726286
		12.8736	-0.39144	12.7934	-0.190141	12.8422	-0.10708	12.8493	0.05107	12.8747	0.14574	12.832	0.30851	12.8273	0.4108	12.8227	0.55217	12.7495	0.726259
		12.9069	-0.39146	12.8268	-0.190155	12.8757	-0.10737	12.8827	0.05089	12.9081	0.14567	12.8655	0.30841	12.8608	0.41069	12.8562	0.55215	12.783	0.726214
		12.9403	-0.39148	12.8602	-0.190167	12.9092	-0.10766	12.9162	0.05069	12.9414	0.14559	12.899	0.30831	12.8942	0.41057	12.8899	0.55212	12.8164	0.726154
		12.9736	-0.3915	12.8936	-0.190177	12.9427	-0.10794	12.9497	0.05051	12.9747	0.1455	12.9324	0.30821	12.9276	0.41042	12.9237	0.55206	12.8499	0.726088
		13.0069	-0.39153	12.927	-0.190192	12.9761	-0.10816	12.9831	0.05035	13.0079	0.14542	12.9659	0.3081	12.9611	0.41025	12.9573	0.55197	12.8833	0.726031
		13.0403	-0.39156	12.9603	-0.190227	13.0095	-0.10834	13.0166	0.05023	13.0413	0.14535	12.9993	0.30804	12.9945	0.41008	12.991	0.55186	12.9167	0.725974
		13.0736	-0.39159	12.9937	-0.190291	13.0428	-0.10849	13.0499	0.05016	13.0747	0.14529	13.0328	0.308	13.028	0.40993	13.0247	0.55169	12.9502	0.725919
		13.1069	-0.39163	13.027	-0.190369	13.0763	-0.1086	13.0834	0.0501	13.108	0.14524	13.0663	0.30796	13.0615	0.40978	13.0583	0.55148	12.9836	0.725867
		13.1402	-0.39167	13.0603	-0.190453	13.1098	-0.10863	13.1167	0.05006	13.1414	0.14521	13.0998	0.30793	13.0949	0.40964	13.0919	0.55124	13.017	0.725818
		13.1735	-0.3917	13.0937	-0.190533	13.1433	-0.10861	13.1502	0.05004	13.1748	0.1452	13.1334	0.30791	13.1283	0.4095	13.1254	0.55099	13.0505	0.725774
		13.2068	-0.39174	13.1271	-0.190608	13.1768	-0.10858	13.1837	0.05003	13.2081	0.1452	13.1669	0.3079	13.1617	0.40936	13.1588	0.55076	13.084	0.725736
		13.2401	-0.39176	13.1605	-0.190686	13.2103	-0.10856	13.2171	0.05002	13.2415	0.1452	13.2004	0.30788	13.1951	0.4092	13.1923	0.55054	13.1174	0.725704
		13.2733	-0.39179	13.1939	-0.190767	13.2438	-0.10858	13.2505	0.05	13.2749	0.1452	13.2338	0.3079	13.2285	0.40902	13.2259	0.55034	13.1508	0.725675
		13.3065	-0.39182	13.2272	-0.190851	13.2773	-0.10865	13.284	0.04996	13.3082	0.14519	13.2673	0.30784	13.2619	0.40882	13.2596	0.55014	13.1843	0.725647
		13.3398	-0.39184	13.2605	-0.190934	13.3107	-0.10876	13.3174	0.04992	13.3416	0.14516	13.3008	0.30776	13.2952	0.40861	13.2932	0.54994	13.2178	0.72562
		13.3731	-0.39187	13.2938	-0.191007	13.3443	-0.10894	13.3508	0.04986	13.375	0.14515	13.3343	0.30762	13.3287	0.40841	13.3267	0.54974	13.2512	0.725594
		13.4063	-0.3919	13.3271	-0.191076	13.3778	-0.10915	13.3842	0.0498	13.4083	0.14513	13.3677	0.30741	13.362	0.40822	13.3603	0.54952	13.2847	0.725569
		13.4395	-0.39193	13.3604	-0.191142	13.4112	-0.10938	13.4177	0.04974	13.4417	0.14511	13.4011	0.30728	13.3953	0.40806	13.3939	0.54928	13.3182	0.725543
		13.4728	-0.39196	13.3938	-0.191203	13.4446	-0.10962	13.4511	0.04967	13.475	0.14509	13.4346	0.30718	13.4286	0.40793	13.4274	0.54903	13.3516	0.725515
		13.5061	-0.39199	13.4272	-0.191256	13.478	-0.10984	13.4845	0.04958	13.5084	0.14506	13.4681	0.30712	13.462	0.40784	13.461	0.54876	13.3851	0.725484
		13.5393	-0.39203	13.4606	-0.191311	13.5115	-0.11005	13.5179	0.04946	13.5417	0.14503	13.5015	0.3071	13.4954	0.40779	13.4945	0.54849	13.4186	0.725452
		13.5725	-0.39206	13.4939	-0.191377	13.5449	-0.11021	13.5514	0.04933	13.5751	0.14499	13.5351	0.30709	13.5288	0.40781	13.528	0.54822	13.4522	0.725421
		13.6058	-0.3921	13.5272	-0.191466	13.5785	-0.11033	13.5848	0.04918	13.6085	0.14494	13.5685	0.30708	13.5622	0.40778	13.5615	0.54794	13.4857	0.725394
		13.6391	-0.39213	13.5606	-0.191558	13.612	-0.11042	13.6182	0.04899	13.6419	0.1449	13.602	0.30707	13.5955	0.40776	13.595	0.54766	13.5193	0.725372
		13.6725	-0.39216	13.5939	-0.191649	13.6454	-0.1105	13.6515	0.04876	13.6753	0.14487	13.6355	0.30706	13.6289	0.40776	13.6285	0.54738	13.5527	0.725355
		13.7057	-0.3922	13.6272	-0.191732	13.6788	-0.11056	13.6849	0.0485	13.7086	0.14485	13.669	0.30703	13.6623	0.40777	13.6621	0.5471	13.5862	0.725342
		13.7389	-0.39224	13.6604	-0.191809	13.7123	-0.1106	13.7183	0.04824	13.742	0.14481	13.7025	0.307	13.6956	0.40777	13.6955	0.5468	13.6196	0.725332
		13.7721	-0.39228	13.6937	-0.191872	13.7458	-0.11062	13.7516	0.04798	13.7754	0.14476	13.7359	0.30695	13.7289	0.40778	13.729	0.5465	13.6531	0.725324
		13.8053	-0.39233	13.7271	-0.191909	13.7793	-0.11063	13.7849	0.04775	13.8088	0.14472	13.7694	0.30689	13.7622	0.40778	13.7625	0.54619	13.6866	0.725315
		13.8385	-0.39238	13.7604	-0.191914	13.8129	-0.11066	13.8182	0.04756	13.8421	0.14471	13.8028	0.30683	13.7956	0.40777	13.796	0.5459	13.7201	0.725305
		13.8717	-0.39243	13.7937	-0.19191	13.8464	-0.11072	13.8514	0.04743	13.8755	0.14468	13.8363	0.30679	13.8289	0.40773	13.8294	0.54562	13.7536	0.725291
		13.9049	-0.39249	13.8271	-0.191913	13.8799	-0.11083	13.8847	0.04739	13.9089	0.14467	13.8697	0.30676	13.8623	0.40771	13.8629	0.54537	13.7872	0.725276
		13.9381	-0.39255	13.8604	-0.191935	13.9134	-0.11096	13.918	0.04744	13.9424	0.14466	13.9032	0.30675	13.8956	0.40767	13.8964	0.54515	13.8207	0.725264
		13.9713	-0.39261	13.8937	-0.191979	13.9469	-0.11114	13.9514	0.04756	13.9759	0.14465	13.9366	0.30673	13.929	0.40762	13.9299	0.54495	13.8543	0.725257
		14.0045	-0.39267	13.9271	-0.192043	13.9804	-0.11133	13.9847	0.04774	14.0093	0.14464	13.9701	0.3067	13.9624	0.40756	13.9634	0.54478	13.8878	0.725257
		14.0378	-0.39272	13.9604	-0.19214	14.0139	-0.11153	14.0181	0.04795	14.0426	0.14463	14.0037	0.30665	13.9957	0.40749	13.9969	0.54464	13.9213	0.725259
		14.071	-0.39276	13.9936	-0.192282	14.0474	-0.11172	14.0514	0.04815	14.076	0.14461	14.0371	0.30658	14.0291	0.40743	14.0304	0.54453	13.9549	0.725264
		14.1041	-0.39281	14.027	-0.192456	14.0809	-0.1119	14.0847	0.04829	14.1094	0.1446	14.0706	0.30646	14.0623	0.40737	14.0638	0.54443	13.9885	0.72527
		14.1374	-0.39285	14.0602	-0.192636	14.1145	-0.11207	14.1181	0.04834	14.1428	0.1446	14.104	0.30631	14.0956	0.4073	14.0973	0.54434	14.0221	0.725277
		14.1706	-0.3929	14.0935	-0.192799	14.148	-0.11221	14.1515	0.0483	14.1762	0.14459	14.1375	0.30615	14.1289	0.40721	14.1308	0.54425	14.0556	0.72528
		14.2037	-0.39294	14.1268	-0.192929	14.1815	-0.11235	14.1849	0.04809	14.2096	0.14456	14.1709	0.30599	14.1623	0.4071	14.1641	0.54418	14.0892	0.725282
		14.237	-0.39299	14.1601	-0.193026	14.215	-0.11252	14.2182	0.04796	14.2431	0.14453	14.2043	0.30584	14.1956	0.40697	14.1976	0.54411	14.1228	0.725281
		14.2702	-0.39304	14.1933	-0.193074	14.2485	-0.11272	14.2515	0.04772	14.2766	0.1445	14.2378	0.30569	14.2289	0.40686	14.231	0.54402	14.1564	0.72528
		14.3034	-0.39308	14.2266	-0.193074	14.282	-0.11293	14.2848	0.04743	14.31	0.14447	14.2713	0.30558	14.2621	0.40676	14.2645	0.5439	14.1899	0.725276
		14.3365	-0.39313	14.26	-0.193037	14.3155	-0.11312	14.3181	0.04705	14.3434	0.14443	14.3047	0.30548	14.2954	0.40667	14.2979	0.54377	14.2235	0.72527
		14.3697	-0.39317	14.2934	-0.192994	14.349	-0.1133	14.3514	0.04687	14.3767	0.1444	14.3381	0.30538	14.3287	0.4066	14.3313	0.54361	14.2571	0.72526
		14.4029	-0.3932	14.3267	-0.192976	14.3824	-0.11349	14.3847	0.04675	14.4102	0.14436	14.3715	0.30529	14.3621	0.40654	14.3646	0.54342	14.2907	0.725247
		14.436	-0.39323	14.3601	-0.193004	14.4159	-0.11364	14.418	0.04669	14.4436	0.14433	14.405	0.30521	14.3956	0.40647	14.398	0.5432	14.3242	0.725232
		14.4693	-0.39326	14.3934	-0.193079	14.4494	-0.11373	14.4514	0.04668	14.477	0.1443	14.4384	0.30514	14.4289	0.4064	14.4314	0.54295	14.3578	0.725214
		14.5025	-0.39329	14.4267	-0.193214	14.4829	-0.11375	14.4847	0.04667	14.5104	0.14428	14.4718	0.30507	14.4622	0.40631	14.4649	0.54267	14.3914	0.72519
		14.5358	-0.39332	14.46	-0.193387	14.5165	-0.11375	14.518	0.04666	14.5438	0.14426	14.5053	0.30498	14.4955	0.4062	14.4983	0.54237	14.425	0.725161
		14.569	-0.39335	14.4933	-0.193587	14.55	-0.11378	14.5513	0.04661	14.5772	0.14424	14.5387	0.30488	14.5289	0.40608	14.5318	0.54208	14.4585	0.725126
		14.6022	-0.39339	14.5266	-0.193787	14.5836	-0.11381	14.5846	0.04653	14.6106	0.14422	14.5722	0.30476	14.5622	0.40596	14.5652	0.54181	14.4922	0.725089
		14.6354	-0.39343	14.5599	-0.193978	14.6172	-0.11383	14.618	0.04643	14.644	0.1442	14.6057	0.30461	14.5955	0.40584	14.5986	0.54156	14.5258	0.725051
		14.6686	-0.39347	14.5932	-0.194148	14.6506	-0.11389	14.6513	0.04632	14.6775	0.14417	14.639	0.30442	14.6288	0.40573	14.632	0.54134	14.5594	0.725019
		14.7017	-0.3935	14.6266	-0.194294	14.6841	-0.11401	14.6846	0.04622	14.7109	0.14415	14.6725	0.30423	14.6621	0.40561	14.6654	0.54113	14.593	0.724994
		14.7349	-0.39353	14.6599	-0.194416	14.7176	-0.11421	14.7179	0.04613	14.7442	0.14412	14.7059	0.30407	14.6954	0.4055	14.6987	0.54095	14.6266	0.724976
		14.7681	-0.39356	14.6932	-0.194525	14.7512	-0.1144	14.7512	0.04605	14.7777	0.1441	14.7393	0.30394	14.7287	0.4054	14.7319	0.54081	14.6601	0.724962
		14.8013	-0.39359	14.7265	-0.194625	14.7848	-0.11457	14.7845	0.04598	14.8111	0.14409	14.7727	0.30383	14.762	0.40528	14.7652	0.54067	14.6937	0.724951
		14.8345	-0.39362	14.7598	-0.194719	14.8183	-0.11473	14.8179	0.04592	14.8444	0.14407	14.8061	0.30378	14.7952	0.40498	14.7986	0.54054	14.7273	0.724941
		14.8677	-0.39365	14.7931	-0.194803	14.8517	-0.11486	14.8512	0.04586	14.8779	0.14405	14.8395	0.30376	14.8285	0.4048	14.832	0.54043	14.7609	0.724928
		14.901	-0.39369	14.8264	-0.194874	14.8853	-0.11496	14.8844	0.04582	14.9114	0.14402	14.873	0.30377	14.8617	0.40456	14.8654	0.54038	14.7945	0.724907
		14.9342	-0.39373	14.8597	-0.194943	14.9188	-0.11501	14.9178	0.04577	14.9448	0.14399	14.9064	0.30375	14.895	0.40444	14.8987	0.54037	14.8281	0.724878
		14.9674	-0.39377	14.893	-0.195004	14.9523	-0.11503	14.9511	0.04572	14.9782	0.14395	14.9398	0.3037	14.9282	0.40436	14.9321	0.54039	14.8617	0.724844
		15.0007	-0.39382	14.9264	-0.195058	14.986	-0.11505	14.9844	0.04566	15.0116	0.1439	14.9733	0.30363	14.9615	0.40428	14.9655	0.54041	14.8952	0.724807
		15.0338	-0.39386	14.9597	-0.195108	15.0196	-0.11511	15.0177	0.0456	15.045	0.14385	15.0067	0.30355	14.9948	0.40422	14.999	0.54046	14.9288	0.724768
		15.067	-0.3939	14.993	-0.195175	15.0532	-0.1152	15.0511	0.04552	15.0784	0.1438	15.0401	0.30345	15.0281	0.40416	15.0324	0.54051	14.9624	0.724727
		15.1003	-0.39393	15.0264	-0.195268	15.0867	-0.11535	15.0844	0.04543	15.1117	0.14375	15.0734	0.30333	15.0613	0.4041	15.0658	0.54055	14.9959	0.72468
		15.1335	-0.39396	15.0597	-0.195398	15.1202	-0.11555	15.1178	0.04531	15.1451	0.1437	15.1068	0.30323	15.0946	0.40406	15.0992	0.54055	15.0294	0.724628
		15.1668	-0.39399	15.0931	-0.195556	15.1536	-0.11578	15.1511	0.04517	15.1785	0.14365	15.1403	0.30317	15.1278	0.40402	15.1325	0.54052	15.063	0.724571
		15.2001	-0.39401	15.1264	-0.195766	15.1872	-0.11602	15.1845	0.04499	15.2119	0.1436	15.1738	0.30314	15.1611	0.40399	15.1659	0.54045	15.0966	0.724513
		15.2333	-0.39403	15.1597	-0.19596	15.2208	-0.11623	15.2178	0.04481	15.2452	0.14354	15.2071	0.3031	15.1944	0.40397	15.1993	0.54037	15.1301	0.724458
		15.2665	-0.39404	15.1931	-0.196183	15.2542	-0.11639	15.2511	0.04462	15.2785	0.14347	15.2406	0.30303	15.2278	0.40396	15.2326	0.54026	15.1637	0.724403
		15.2998	-0.39404	15.2264	-0.196421	15.2877	-0.11653	15.2844	0.04439	15.3118	0.14341	15.274	0.30298	15.2611	0.40396	15.266	0.54014	15.1973	0.724349
		15.3331	-0.39405	15.2597	-0.196648	15.3212	-0.11663	15.3178	0.04417	15.3451	0.14335	15.3074	0.30292	15.2944	0.40396	15.2995	0.54	15.2308	0.724298
		15.3664	-0.39404	15.293	-0.19684	15.3547	-0.11668	15.3511	0.04397	15.3784	0.14329	15.3408	0.30285	15.3276	0.40396	15.3329	0.53988	15.2644	0.72425
		15.3998	-0.39403	15.3263	-0.196994	15.3883	-0.11668	15.3843	0.04381	15.4117	0.14324	15.3743	0.30275	15.3609	0.40397	15.3664	0.53974	15.2979	0.724202
		15.433	-0.39404	15.3596	-0.197111	15.4219	-0.11666	15.4176	0.0437	15.445	0.14319	15.4077	0.30267	15.3942	0.40396	15.3997	0.53959	15.3313	0.724149
		15.4663	-0.39407	15.393	-0.19719	15.4555	-0.11667	15.4509	0.04363	15.4783	0.14314	15.4411	0.3026	15.4276	0.40396	15.4331	0.5394	15.3648	0.724091
		15.4996	-0.39408	15.4263	-0.197218	15.489	-0.11671	15.4841	0.04362	15.5116	0.14311	15.4745	0.30254	15.4608	0.40395	15.4665	0.53919	15.3984	0.724029
		15.5328	-0.39411	15.4597	-0.197192	15.5226	-0.11679	15.5175	0.04367	15.5449	0.14307	15.5079	0.30247	15.4941	0.40394	15.4997	0.53894	15.432	0.723966
		15.566	-0.39414	15.4931	-0.197129	15.5561	-0.11689	15.5509	0.04372	15.5782	0.14304	15.5413	0.30241	15.5274	0.40392	15.5331	0.53865	15.4655	0.723901
		15.5993	-0.39416	15.5264	-0.197057	15.5896	-0.117	15.5842	0.04379	15.6116	0.14301	15.5748	0.30234	15.5607	0.4039	15.5664	0.53834	15.499	0.723833
		15.6326	-0.39417	15.5597	-0.196991	15.6232	-0.11715	15.6176	0.04385	15.6449	0.14298	15.6082	0.30227	15.594	0.4039	15.5998	0.53803	15.5324	0.723766
		15.6659	-0.39418	15.5931	-0.196931	15.6567	-0.11734	15.651	0.04387	15.6783	0.14295	15.6416	0.30218	15.6274	0.4039	15.6333	0.53774	15.5659	0.723703
		15.6992	-0.39418	15.6266	-0.19688	15.6903	-0.11753	15.6843	0.04385	15.7116	0.14291	15.675	0.30209	15.6607	0.40391	15.6666	0.53751	15.5993	0.72365
		15.7326	-0.39418	15.66	-0.196849	15.7238	-0.11773	15.7178	0.04376	15.745	0.14287	15.7084	0.30199	15.694	0.40394	15.7	0.53732	15.6328	0.723609
		15.7659	-0.39418	15.6934	-0.196861	15.7574	-0.11791	15.7514	0.04362	15.7783	0.14282	15.7418	0.30188	15.7274	0.40397	15.7333	0.53718	15.6663	0.723578
		15.7993	-0.39422	15.7268	-0.196921	15.7909	-0.11808	15.7848	0.04341	15.8116	0.14277	15.7752	0.30177	15.7608	0.40399	15.7667	0.53708	15.6997	0.723555
		15.8327	-0.39422	15.7602	-0.197023	15.8244	-0.11823	15.8181	0.04312	15.8449	0.14271	15.8087	0.30165	15.7942	0.40401	15.8001	0.53699	15.7333	0.723532
		15.866	-0.39422	15.7936	-0.197153	15.8578	-0.11839	15.8515	0.04278	15.8781	0.14265	15.8422	0.30151	15.8276	0.40403	15.8334	0.53691	15.7667	0.723508
		15.8994	-0.39421	15.827	-0.197307	15.8913	-0.11854	15.8849	0.04245	15.9114	0.1426	15.8756	0.30134	15.861	0.40405	15.8669	0.53687	15.8001	0.723479
		15.9328	-0.3942	15.8604	-0.197488	15.9249	-0.11867	15.9182	0.04216	15.9446	0.14255	15.909	0.30114	15.8945	0.40406	15.9002	0.53683	15.8336	0.723443
		15.9662	-0.39418	15.8938	-0.197695	15.9584	-0.11879	15.9515	0.04193	15.9779	0.14251	15.9425	0.30091	15.9279	0.40406	15.9336	0.53679	15.867	0.723395
		15.9996	-0.39417	15.9271	-0.197904	15.992	-0.11891	15.9848	0.04176	16.0112	0.14248	15.9759	0.30067	15.9613	0.40405	15.967	0.53673	15.9004	0.723337
		16.0329	-0.39416	15.9605	-0.198086	16.0254	-0.11904	16.0182	0.04168	16.0446	0.14245	16.0093	0.30043	15.9947	0.40404	16.0004	0.53669	15.9337	0.723277
		16.0663	-0.39415	15.9939	-0.198222	16.0589	-0.11917	16.0516	0.04169	16.0779	0.14244	16.0427	0.30022	16.028	0.40402	16.0338	0.53665	15.9671	0.723222
		16.0996	-0.39414	16.0272	-0.198316	16.0923	-0.1193	16.085	0.04176	16.1112	0.14242	16.076	0.30007	16.0615	0.40401	16.0672	0.53662	16.0004	0.723175
		16.133	-0.39413	16.0606	-0.198378	16.1258	-0.11941	16.1184	0.04186	16.1445	0.14241	16.1094	0.29998	16.0948	0.40402	16.1006	0.53655	16.0338	0.723136
		16.1664	-0.39412	16.094	-0.198404	16.1593	-0.11952	16.1518	0.04195	16.178	0.14239	16.1428	0.29991	16.1282	0.40403	16.134	0.53645	16.0671	0.723104
		16.1998	-0.39411	16.1274	-0.198381	16.1929	-0.11961	16.1852	0.04202	16.2113	0.14238	16.1762	0.29986	16.1617	0.40405	16.1674	0.53632	16.1004	0.723076
		16.2332	-0.39409	16.1608	-0.198306	16.2263	-0.11971	16.2186	0.04205	16.2445	0.14235	16.2097	0.2998	16.1951	0.40407	16.2008	0.53618	16.1337	0.723052
		16.2666	-0.39408	16.1943	-0.198214	16.2598	-0.1198	16.2521	0.04203	16.2778	0.14233	16.2432	0.29973	16.2285	0.4041	16.2342	0.53602	16.167	0.723028
		16.3	-0.39406	16.2278	-0.198149	16.2933	-0.11988	16.2855	0.04192	16.3111	0.1423	16.2766	0.29964	16.262	0.40413	16.2677	0.53584	16.2004	0.723003
		16.3334	-0.39404	16.2613	-0.198134	16.3267	-0.11996	16.3189	0.04185	16.3444	0.14226	16.3099	0.29954	16.2955	0.40414	16.3011	0.53563	16.2337	0.722975
		16.3668	-0.39403	16.2948	-0.198163	16.3602	-0.12006	16.3523	0.04172	16.3777	0.14223	16.3432	0.29945	16.3289	0.40414	16.3345	0.53543	16.267	0.722946
		16.4002	-0.39401	16.3284	-0.198226	16.3937	-0.12017	16.3857	0.04157	16.4109	0.14221	16.3766	0.29941	16.3623	0.40415	16.3679	0.53525	16.3004	0.722916
		16.4336	-0.39399	16.3618	-0.198337	16.4272	-0.12029	16.4191	0.04142	16.4442	0.14218	16.41	0.29944	16.3958	0.40414	16.4014	0.5351	16.3337	0.722889
[truncated: 4,002 more rows]

## Sheet: Figure 3c
		Tg
P	1	-1
PD1	2	23
PD2	3	12
PD3	4	17
PD4	5	3
PD5	6	18
PD6	7	4
PD7	8	14
PD8	9	32

## Sheet: Figure 3d
			EY (MPa)	EY (Error)	σmax (MPa)	σmax (Error)	emax (%)	emax(Error)
		P	1.4	0.1	0.5	0.2	32	12.5
		PD1	93.6	14.2	10.5	1.1	142	5.5
		PD2	0.8	0.1	0.9	0.1	91	12.1
		PD3	1.3	0.1	3.9	0.2	149	5
		PD4	1.2	0.1	2.9	0.1	134	5
		PD5	2.2	0.5	6.7	1	154	2
		PD6	0.9	0.1	1.5	0.3	115	6
		PD7	1.1	0.2	3	0.7	149	12
		PD8	863	45	26	2.6	2.4	0.8

## Sheet: Figure 4e
					Recovery rate (%)	Recovery rate (Error)
			40oC	1	97.04	2.8
			35oC	2	96.67	2.9
			30oC	3	79.26	4.6
			25oC	4	72.22	9.6
			21oC	5	22.59	2.8

## Sheet: Figure 4f
				21oC		25oC		30oC		35oC		40oC
			Time	Recovery rate (%)	Recovery rate (Error)	Recovery rate (%)	Recovery rate (Error)	Recovery rate (%)	Recovery rate (Error)	Recovery rate (%)	Recovery rate (Error)	Recovery rate (%)	Recovery rate (Error)
			10	3	0.2	3	0.1	4.3	0.6	32	2	82	2
			20	3	0.1	3.3	0.6	7	1	72	4	97	2
			30	3	0.2	5	1	15	1.5	87	1	99	1
			40	3	0.2	7	0.6	25	2.1	93	2	99	1
			50	3	0.2	13	1	34	3	97	1	100	1
			100	4	0.6	25	1.5	60	3	97	1.1	100	0.6
			200	7	0.6	42	1.5	76	2	98	1	100	0.6
			500	11	1	74	2.5	89	0.6	99	1	100	1.2

## Sheet: Figure 5g
							Film	S-shape strip	O-ring
						Time	Temperature (°C)	Temperature (°C)	Temperature (°C)
						0	13.772	13.9014	13.086
						2	16.8015	16.8551	15.098
						4	19.5243	19.4405	16.9082
						6	21.9403	21.6576	18.5165
						8	24.0495	23.5064	19.9229
						10	25.852	24.9869	21.1275
						12	26.8485	25.7012	22.0333
						14	28.1809	26.2145	22.7189
						16	29.2767	26.8294	23.3343
						18	29.8277	27.4569	23.9086
						20	30.89	27.9615	24.4268
						22	31.8135	28.4082	24.8601
						24	32.4515	28.7939	25.2911
						26	32.7632	29.1455	25.6732
						28	32.8811	29.4186	25.9921
						30	32.8867	29.5487	26.2725
						32	32.8872	29.5536	26.4916
						34	32.9224	29.5816	26.6776
						36	32.9729	29.6455	26.8529
						38	33.0171	29.7457	27.0196
						40	33.055	29.8338	27.1823
						42	33.0866	29.9622	27.3399
						44	33.1119	30.0848	27.4853
						46	--	30.2019	27.5807
						48	--	30.3075	27.6471
						50	--	30.3853	27.7037
						52	--	30.3963	27.7175
						54	--	30.3897	27.7128
						56	--	30.3855	27.7082
						58	--	30.4119	27.7175
						60	--	30.4781	27.7548
						62	--	30.583	27.8128
						64	--	30.6769	27.8904
						66	--	30.786	27.9797
						68	--	30.8855	28.0688
						70	--	30.9697	28.1942
						72	--	31.0091	28.3056
						74	--	31.0713	28.3487
						76	--	31.1387	28.4147
						78	--	31.2083	28.4536
						80	--	31.2799	28.4937
						82	--	31.3536	28.5503
						84	--	31.4294	28.6117
						86	--		28.6953
						88	--		28.7494
						90	--		28.8485
						92	--		28.9261
						94	--		28.966
						96	--		29.0319
						98	--		29.0825
						100	--		29.1499
						102	--		29.2077
						104	--		29.2737
						106	--		29.3443
						108	--		29.4245
						110	--		29.4834
						112	--		29.5221
						114	--		29.6
						116	--		29.665
						118	--		29.7289
						120	--		29.786
						122	--		29.8392
						124	--		29.8883
						126	--		29.9336
						128	--		29.9748
						130	--		--
						132	--		--
						134	--		--
						136	--		--
						138	--		--
						140	--		--
						142	--		--
						144	--		--
						146	--		--
						148	--		--
						150	--		--
						152	--		--
						154	--		--
						156	--		--
						158	--		--
						160
						162
						164
						166
						168
						170
						172
						174
						176
						178
						180
						182
						184
						186
						188
						190
						192
						194
						196
						198
						200
						202
						204
						206
						208
						210
						212

## Sheet: Figure 5h
						Time(s)
				Film	1	40
				S-shape strip	2	75
				O-ring	3	110
